# Supplementary material for: Enantioselective palladium(0)-catalyzed intramolecular cyclopropane functionalization: access to dihydroquinolones, dihydroisoquinolones and the BMS-791325 ring system
Source: Chem Sci. 2015 Jun 17;6(9):5164–71. doi: 10.1039/c5sc01909e (PMC5667185; doi:10.1039/c5sc01909e)
Supplement: Supplementary file 2 [file SC-006-C5SC01909E-s002.cif]

# Electronic Supplementary Material (ESI) for Chemical Science.
# This journal is © The Royal Society of Chemistry 2015

####################################################################### 
# 
# This file contains crystal structure data downloaded from the 
# Cambridge Structural Database (CSD) hosted by the Cambridge 
# Crystallographic Data Centre (CCDC).
# 
# Full information about CCDC data access policies and citation 
# guidelines are available at http://www.ccdc.cam.ac.uk/access/V1 
# 
# Audit and citation data items may have been added by the CCDC. 
# Please retain this information to preserve the provenance of 
# this file and to allow appropriate attribution of the data. 
# 
#######################################################################

data_jpe-01-883
_database_code_depnum_ccdc_archive 'CCDC 1401582'

_audit_update_record             
;
2015-05-18 deposited with the CCDC.
2015-06-17 downloaded from the CCDC.
;
_publcif_datablock.id            {1578dff2-f2ee-41c0-a589-dbc4dd407c24}
# publcif _publ_body_element loop end

_audit_creation_method           SHELXL-97
_chemical_name_systematic        ?
_chemical_name_common            ?
_chemical_melting_point          ?
_chemical_formula_moiety         'C16 H12 Cl N O'
_chemical_formula_sum            'C16 H12 Cl N O'
_chemical_formula_weight         269.72
_chemical_absolute_configuration rmad

loop_
_atom_type_symbol
_atom_type_description
_atom_type_scat_dispersion_real
_atom_type_scat_dispersion_imag
_atom_type_scat_source
C C 0.0033 0.0016 'International Tables Vol C Tables 4.2.6.8 and 6.1.1.4'
H H 0.0000 0.0000 'International Tables Vol C Tables 4.2.6.8 and 6.1.1.4'
N N 0.0061 0.0033 'International Tables Vol C Tables 4.2.6.8 and 6.1.1.4'
O O 0.0106 0.0060 'International Tables Vol C Tables 4.2.6.8 and 6.1.1.4'
Cl Cl 0.1484 0.1585 'International Tables Vol C Tables 4.2.6.8 and 6.1.1.4'

_symmetry_cell_setting           orthorhombic
_symmetry_space_group_name_H-M   'P 21 21 21'
_symmetry_space_group_name_Hall  'P 2ac 2ab'

loop_
_symmetry_equiv_pos_as_xyz
'x, y, z'
'-x+1/2, -y, z+1/2'
'-x, y+1/2, -z+1/2'
'x+1/2, -y+1/2, -z'

_cell_length_a                   9.3918(9)
_cell_length_b                   13.5329(15)
_cell_length_c                   51.624(5)
_cell_angle_alpha                90.00
_cell_angle_beta                 90.00
_cell_angle_gamma                90.00
_cell_volume                     6561.3(11)
_cell_formula_units_Z            20
_cell_measurement_temperature    100(2)
_cell_measurement_reflns_used    184
_cell_measurement_theta_min      3
_cell_measurement_theta_max      22

_exptl_crystal_description       prism
_exptl_crystal_colour            colourless
_exptl_crystal_size_max          0.50
_exptl_crystal_size_mid          0.22
_exptl_crystal_size_min          0.16
_exptl_crystal_density_meas      ?
_exptl_crystal_density_diffrn    1.365
_exptl_crystal_density_method    'not measured'
_exptl_crystal_F_000             2800
_exptl_absorpt_coefficient_mu    0.281
_exptl_absorpt_correction_type   multi-scan
_exptl_absorpt_correction_T_min  0.6564
_exptl_absorpt_correction_T_max  0.7452
_exptl_absorpt_process_details   'SADABS 2008, Bruker AXS, 2008'

_exptl_special_details           ?

_diffrn_ambient_temperature      100(2)
_diffrn_radiation_wavelength     0.71073
_diffrn_radiation_type           MoK\a
_diffrn_radiation_source         'fine-focus sealed tube'
_diffrn_radiation_monochromator  graphite
_diffrn_measurement_device_type  'Bruker APEX II CCD'
_diffrn_measurement_method       'phi and omega scans'
_diffrn_detector_area_resol_mean ?
_diffrn_standards_number         ?
_diffrn_standards_interval_count ?
_diffrn_standards_interval_time  ?
_diffrn_standards_decay_%        ?
_diffrn_reflns_number            76028
_diffrn_reflns_av_R_equivalents  0.0345
_diffrn_reflns_av_sigmaI/netI    0.0276
_diffrn_reflns_limit_h_min       -11
_diffrn_reflns_limit_h_max       10
_diffrn_reflns_limit_k_min       -16
_diffrn_reflns_limit_k_max       16
_diffrn_reflns_limit_l_min       -61
_diffrn_reflns_limit_l_max       61
_diffrn_reflns_theta_min         2.48
_diffrn_reflns_theta_max         25.00
_reflns_number_total             11343
_reflns_number_gt                10649
_reflns_threshold_expression     >2sigma(I)

_computing_data_collection       'Collect (Bruker AXS BV, 1997-2004)'
_computing_cell_refinement       'Dirax/lsq (Duisenberg & Schreurs, 1989-2000)'
_computing_data_reduction        'EvalCCD (Duisenberg & Schreurs, 1990-2000)'
_computing_structure_solution    'SHELXS-97 (Sheldrick, 1990)'
_computing_structure_refinement  'SHELXL-97 (Sheldrick, 1997)'
_computing_molecular_graphics    'Bruker SHELXTL'
_computing_publication_material  'Bruker SHELXTL'

_refine_special_details          
; 
 Refinement of F^2^ against ALL reflections.  The weighted R-factor wR and 
 goodness of fit S are based on F^2^, conventional R-factors R are based 
 on F, with F set to zero for negative F^2^. The threshold expression of 
 F^2^ > 2sigma(F^2^) is used only for calculating R-factors(gt) etc. and is 
 not relevant to the choice of reflections for refinement.  R-factors based 
 on F^2^ are statistically about twice as large as those based on F, and R- 
 factors based on ALL data will be even larger. 
;

_refine_ls_structure_factor_coef Fsqd
_refine_ls_matrix_type           full
_refine_ls_weighting_scheme      calc
_refine_ls_weighting_details     
'calc w=1/[\s^2^(Fo^2^)+(0.0225P)^2^+2.4328P] where P=(Fo^2^+2Fc^2^)/3'
_atom_sites_solution_primary     direct
_atom_sites_solution_secondary   difmap
_atom_sites_solution_hydrogens   geom
_refine_ls_hydrogen_treatment    mixed
_refine_ls_extinction_method     none
_refine_ls_extinction_coef       ?
_refine_ls_abs_structure_details 'Flack H D (1983), Acta Cryst. A39, 876-881'
_refine_ls_abs_structure_Flack   0.05(3)
_refine_ls_number_reflns         11343
_refine_ls_number_parameters     872
_refine_ls_number_restraints     0
_refine_ls_R_factor_all          0.0373
_refine_ls_R_factor_gt           0.0329
_refine_ls_wR_factor_ref         0.0693
_refine_ls_wR_factor_gt          0.0669
_refine_ls_goodness_of_fit_ref   1.161
_refine_ls_restrained_S_all      1.161
_refine_ls_shift/su_max          0.002
_refine_ls_shift/su_mean         0.000

loop_
_atom_site_label
_atom_site_type_symbol
_atom_site_fract_x
_atom_site_fract_y
_atom_site_fract_z
_atom_site_U_iso_or_equiv
_atom_site_adp_type
_atom_site_occupancy
_atom_site_symmetry_multiplicity
_atom_site_calc_flag
_atom_site_refinement_flags
_atom_site_disorder_assembly
_atom_site_disorder_group
Cl1 Cl 0.10701(6) -0.17518(4) 0.753411(11) 0.02754(13) Uani 1 1 d . . .
O1 O 0.62112(15) 0.34547(10) 0.79335(3) 0.0192(3) Uani 1 1 d . . .
N1 N 0.48702(19) 0.24506(13) 0.76830(3) 0.0177(4) Uani 1 1 d . . .
H1 H 0.541(2) 0.2002(16) 0.7730(4) 0.021 Uiso 1 1 d . . .
C1 C 0.2916(2) 0.31314(15) 0.74065(4) 0.0179(5) Uani 1 1 d . . .
H1A H 0.1923 0.2964 0.7352 0.021 Uiso 1 1 calc R . .
C2 C 0.4076(2) 0.27633(15) 0.72280(4) 0.0209(5) Uani 1 1 d . . .
H2A H 0.3783 0.2410 0.7069 0.025 Uiso 1 1 calc R . .
H2B H 0.4941 0.3175 0.7209 0.025 Uiso 1 1 calc R . .
C3 C 0.3838(2) 0.22538(14) 0.74838(4) 0.0163(4) Uani 1 1 d . . .
C4 C 0.5181(2) 0.33414(15) 0.77857(4) 0.0169(4) Uani 1 1 d . . .
C5 C 0.4196(2) 0.41713(15) 0.77292(4) 0.0170(4) Uani 1 1 d . . .
C6 C 0.4362(2) 0.50554(15) 0.78665(4) 0.0200(5) Uani 1 1 d . . .
H6 H 0.5134 0.5131 0.7984 0.024 Uiso 1 1 calc R . .
C7 C 0.3402(2) 0.58204(16) 0.78315(4) 0.0243(5) Uani 1 1 d . . .
H7 H 0.3521 0.6425 0.7922 0.029 Uiso 1 1 calc R . .
C8 C 0.2265(2) 0.56981(16) 0.76628(4) 0.0248(5) Uani 1 1 d . . .
H8 H 0.1593 0.6217 0.7642 0.030 Uiso 1 1 calc R . .
C9 C 0.2101(2) 0.48289(16) 0.75254(4) 0.0216(5) Uani 1 1 d . . .
H9 H 0.1319 0.4756 0.7410 0.026 Uiso 1 1 calc R . .
C10 C 0.3066(2) 0.40631(15) 0.75539(4) 0.0173(4) Uani 1 1 d . . .
C11 C 0.3168(2) 0.12532(15) 0.74959(4) 0.0153(4) Uani 1 1 d . . .
C12 C 0.2225(2) 0.09418(16) 0.73022(4) 0.0189(5) Uani 1 1 d . . .
H12 H 0.2029 0.1367 0.7160 0.023 Uiso 1 1 calc R . .
C13 C 0.1575(2) 0.00273(15) 0.73137(4) 0.0197(5) Uani 1 1 d . . .
H13 H 0.0945 -0.0180 0.7180 0.024 Uiso 1 1 calc R . .
C14 C 0.1858(2) -0.05796(15) 0.75223(4) 0.0181(5) Uani 1 1 d . . .
C15 C 0.2769(2) -0.02995(15) 0.77169(4) 0.0176(4) Uani 1 1 d . . .
H15 H 0.2950 -0.0728 0.7859 0.021 Uiso 1 1 calc R . .
C16 C 0.3420(2) 0.06176(15) 0.77032(4) 0.0161(4) Uani 1 1 d . . .
H16 H 0.4049 0.0817 0.7838 0.019 Uiso 1 1 calc R . .
Cl2 Cl 1.02670(7) 0.63391(4) 0.860007(11) 0.03361(15) Uani 1 1 d . . .
O2 O 0.64493(15) 0.09459(10) 0.79993(3) 0.0178(3) Uani 1 1 d . . .
N2 N 0.82244(19) 0.20312(13) 0.80649(3) 0.0166(4) Uani 1 1 d . . .
H2 H 0.768(2) 0.2460(17) 0.8007(4) 0.020 Uiso 1 1 d . . .
C17 C 1.0661(2) 0.14966(15) 0.82046(4) 0.0190(5) Uani 1 1 d . . .
H17 H 1.1423 0.1690 0.8330 0.023 Uiso 1 1 calc R . .
C18 C 1.0787(2) 0.19226(16) 0.79348(4) 0.0210(5) Uani 1 1 d . . .
H18A H 1.1621 0.2346 0.7897 0.025 Uiso 1 1 calc R . .
H18B H 1.0464 0.1508 0.7788 0.025 Uiso 1 1 calc R . .
C19 C 0.9675(2) 0.23235(15) 0.81143(4) 0.0167(4) Uani 1 1 d . . .
C20 C 0.7715(2) 0.11129(15) 0.80660(4) 0.0158(4) Uani 1 1 d . . .
C21 C 0.8654(2) 0.03052(15) 0.81564(4) 0.0168(4) Uani 1 1 d . . .
C22 C 0.8108(2) -0.06537(15) 0.81724(4) 0.0201(5) Uani 1 1 d . . .
H22 H 0.7173 -0.0790 0.8112 0.024 Uiso 1 1 calc R . .
C23 C 0.8929(3) -0.14051(17) 0.82759(5) 0.0288(5) Uani 1 1 d . . .
H23 H 0.8564 -0.2059 0.8285 0.035 Uiso 1 1 calc R . .
C24 C 1.0294(3) -0.11973(18) 0.83662(5) 0.0354(6) Uani 1 1 d . . .
H24 H 1.0854 -0.1710 0.8440 0.042 Uiso 1 1 calc R . .
C25 C 1.0840(3) -0.02514(17) 0.83501(5) 0.0307(6) Uani 1 1 d . . .
H25 H 1.1767 -0.0116 0.8415 0.037 Uiso 1 1 calc R . .
C26 C 1.0041(2) 0.05031(15) 0.82402(4) 0.0196(5) Uani 1 1 d . . .
C27 C 0.9812(2) 0.33269(15) 0.82321(4) 0.0164(4) Uani 1 1 d . . .
C28 C 1.1090(2) 0.38415(17) 0.82217(4) 0.0247(5) Uani 1 1 d . . .
H28 H 1.1880 0.3557 0.8134 0.030 Uiso 1 1 calc R . .
C29 C 1.1236(3) 0.47588(17) 0.83358(4) 0.0279(5) Uani 1 1 d . . .
H29 H 1.2122 0.5096 0.8330 0.034 Uiso 1 1 calc R . .
C30 C 1.0082(2) 0.51768(15) 0.84574(4) 0.0218(5) Uani 1 1 d . . .
C31 C 0.8799(2) 0.46952(16) 0.84703(4) 0.0218(5) Uani 1 1 d . . .
H31 H 0.8007 0.4995 0.8554 0.026 Uiso 1 1 calc R . .
C32 C 0.8673(2) 0.37651(16) 0.83598(4) 0.0208(5) Uani 1 1 d . . .
H32 H 0.7794 0.3422 0.8372 0.025 Uiso 1 1 calc R . .
Cl3 Cl 0.51310(7) 1.01474(4) 0.631198(12) 0.03353(14) Uani 1 1 d . . .
O3 O 0.56671(16) 0.38292(11) 0.67483(3) 0.0229(3) Uani 1 1 d . . .
N3 N 0.49531(19) 0.52104(13) 0.65423(3) 0.0170(4) Uani 1 1 d . . .
H3 H 0.467(2) 0.5404(16) 0.6696(4) 0.020 Uiso 1 1 d . . .
C33 C 0.4371(2) 0.51585(15) 0.60683(4) 0.0179(4) Uani 1 1 d . . .
H33 H 0.4488 0.5577 0.5910 0.021 Uiso 1 1 calc R . .
C34 C 0.2978(2) 0.52979(16) 0.62132(4) 0.0202(5) Uani 1 1 d . . .
H34A H 0.2275 0.5766 0.6140 0.024 Uiso 1 1 calc R . .
H34B H 0.2561 0.4714 0.6300 0.024 Uiso 1 1 calc R . .
C35 C 0.4336(2) 0.57209(15) 0.63235(4) 0.0175(4) Uani 1 1 d . . .
C36 C 0.5401(2) 0.42538(15) 0.65439(4) 0.0178(5) Uani 1 1 d . . .
C37 C 0.5600(2) 0.37576(15) 0.62890(4) 0.0176(4) Uani 1 1 d . . .
C38 C 0.6298(2) 0.28512(15) 0.62807(4) 0.0216(5) Uani 1 1 d . . .
H38 H 0.6624 0.2554 0.6437 0.026 Uiso 1 1 calc R . .
C39 C 0.6520(2) 0.23794(16) 0.60454(4) 0.0243(5) Uani 1 1 d . . .
H39 H 0.6996 0.1760 0.6040 0.029 Uiso 1 1 calc R . .
C40 C 0.6047(2) 0.28132(16) 0.58207(4) 0.0243(5) Uani 1 1 d . . .
H40 H 0.6204 0.2490 0.5660 0.029 Uiso 1 1 calc R . .
C41 C 0.5344(2) 0.37139(15) 0.58249(4) 0.0203(5) Uani 1 1 d . . .
H41 H 0.5021 0.4003 0.5668 0.024 Uiso 1 1 calc R . .
C42 C 0.5111(2) 0.41956(15) 0.60605(4) 0.0175(4) Uani 1 1 d . . .
C43 C 0.4549(2) 0.68229(15) 0.63232(4) 0.0172(4) Uani 1 1 d . . .
C44 C 0.4137(2) 0.73832(16) 0.61094(4) 0.0231(5) Uani 1 1 d . . .
H44 H 0.3727 0.7061 0.5964 0.028 Uiso 1 1 calc R . .
C45 C 0.4312(2) 0.84009(16) 0.61047(4) 0.0246(5) Uani 1 1 d . . .
H45 H 0.4031 0.8773 0.5957 0.030 Uiso 1 1 calc R . .
C46 C 0.4900(2) 0.88625(15) 0.63169(4) 0.0243(5) Uani 1 1 d . . .
C47 C 0.5299(2) 0.83365(16) 0.65332(4) 0.0222(5) Uani 1 1 d . . .
H47 H 0.5689 0.8667 0.6679 0.027 Uiso 1 1 calc R . .
C48 C 0.5126(2) 0.73163(16) 0.65352(4) 0.0207(5) Uani 1 1 d . . .
H48 H 0.5406 0.6950 0.6684 0.025 Uiso 1 1 calc R . .
Cl4 Cl 0.16110(7) 0.02127(4) 0.585845(11) 0.03612(15) Uani 1 1 d . . .
O4 O 0.24725(15) 0.64921(10) 0.55592(3) 0.0199(3) Uani 1 1 d . . .
N4 N 0.12667(19) 0.50497(13) 0.55653(3) 0.0179(4) Uani 1 1 d . . .
H4 H 0.189(3) 0.4819(17) 0.5476(4) 0.022 Uiso 1 1 d . . .
C49 C -0.1126(2) 0.48989(16) 0.57744(4) 0.0195(5) Uani 1 1 d . . .
H49 H -0.1653 0.4446 0.5894 0.023 Uiso 1 1 calc R . .
C50 C -0.1324(2) 0.47049(17) 0.54866(4) 0.0236(5) Uani 1 1 d . . .
H50A H -0.1977 0.4165 0.5435 0.028 Uiso 1 1 calc R . .
H50B H -0.1318 0.5281 0.5368 0.028 Uiso 1 1 calc R . .
C51 C 0.0052(2) 0.44255(15) 0.56150(4) 0.0188(5) Uani 1 1 d . . .
C52 C 0.1408(2) 0.60100(15) 0.56287(4) 0.0172(5) Uani 1 1 d . . .
C53 C 0.0276(2) 0.64638(15) 0.57906(4) 0.0169(4) Uani 1 1 d . . .
C54 C 0.0453(2) 0.74358(15) 0.58754(4) 0.0189(5) Uani 1 1 d . . .
H54 H 0.1257 0.7805 0.5820 0.023 Uiso 1 1 calc R . .
C55 C -0.0532(2) 0.78658(16) 0.60400(4) 0.0231(5) Uani 1 1 d . . .
H55 H -0.0409 0.8528 0.6097 0.028 Uiso 1 1 calc R . .
C56 C -0.1700(3) 0.73196(17) 0.61208(4) 0.0249(5) Uani 1 1 d . . .
H56 H -0.2378 0.7611 0.6234 0.030 Uiso 1 1 calc R . .
C57 C -0.1888(2) 0.63517(16) 0.60383(4) 0.0233(5) Uani 1 1 d . . .
H57 H -0.2684 0.5982 0.6098 0.028 Uiso 1 1 calc R . .
C58 C -0.0917(2) 0.59193(15) 0.58685(4) 0.0185(5) Uani 1 1 d . . .
C59 C 0.0448(2) 0.33715(15) 0.56675(4) 0.0185(5) Uani 1 1 d . . .
C60 C -0.0334(2) 0.25831(16) 0.55670(4) 0.0221(5) Uani 1 1 d . . .
H60 H -0.1119 0.2711 0.5456 0.026 Uiso 1 1 calc R . .
C61 C 0.0020(2) 0.16195(16) 0.56267(4) 0.0256(5) Uani 1 1 d . . .
H61 H -0.0527 0.1088 0.5560 0.031 Uiso 1 1 calc R . .
C62 C 0.1171(3) 0.14358(16) 0.57838(4) 0.0262(5) Uani 1 1 d . . .
C63 C 0.1990(3) 0.21914(17) 0.58818(4) 0.0279(5) Uani 1 1 d . . .
H63 H 0.2796 0.2054 0.5987 0.034 Uiso 1 1 calc R . .
C64 C 0.1615(2) 0.31594(16) 0.58236(4) 0.0244(5) Uani 1 1 d . . .
H64 H 0.2166 0.3687 0.5892 0.029 Uiso 1 1 calc R . .
Cl5 Cl 0.66589(8) 1.03129(5) 0.554761(15) 0.04827(19) Uani 1 1 d . . .
O5 O 0.36572(16) 0.42823(10) 0.52794(3) 0.0221(3) Uani 1 1 d . . .
N5 N 0.4526(2) 0.57935(13) 0.51822(3) 0.0198(4) Uani 1 1 d . . .
H5 H 0.389(3) 0.6030(17) 0.5275(4) 0.024 Uiso 1 1 d . . .
C65 C 0.6446(2) 0.59961(16) 0.48479(4) 0.0220(5) Uani 1 1 d . . .
H65 H 0.7313 0.6406 0.4814 0.026 Uiso 1 1 calc R . .
C66 C 0.5066(3) 0.63874(17) 0.47349(4) 0.0262(5) Uani 1 1 d . . .
H66A H 0.5112 0.7002 0.4631 0.031 Uiso 1 1 calc R . .
H66B H 0.4356 0.5899 0.4674 0.031 Uiso 1 1 calc R . .
C67 C 0.5311(2) 0.64699(15) 0.50214(4) 0.0191(5) Uani 1 1 d . . .
C68 C 0.4555(2) 0.47988(16) 0.51663(4) 0.0181(4) Uani 1 1 d . . .
C69 C 0.5752(2) 0.43450(16) 0.50205(4) 0.0196(5) Uani 1 1 d . . .
C70 C 0.5980(2) 0.33320(17) 0.50417(4) 0.0237(5) Uani 1 1 d . . .
H70 H 0.5345 0.2941 0.5142 0.028 Uiso 1 1 calc R . .
C71 C 0.7128(3) 0.28883(18) 0.49179(4) 0.0300(6) Uani 1 1 d . . .
H71 H 0.7275 0.2196 0.4932 0.036 Uiso 1 1 calc R . .
C72 C 0.8054(3) 0.34640(19) 0.47741(4) 0.0313(6) Uani 1 1 d . . .
H72 H 0.8839 0.3164 0.4689 0.038 Uiso 1 1 calc R . .
C73 C 0.7846(2) 0.44728(18) 0.47536(4) 0.0273(5) Uani 1 1 d . . .
H73 H 0.8497 0.4861 0.4656 0.033 Uiso 1 1 calc R . .
C74 C 0.6692(2) 0.49238(16) 0.48745(4) 0.0217(5) Uani 1 1 d . . .
C75 C 0.5642(2) 0.74281(16) 0.51509(4) 0.0204(5) Uani 1 1 d . . .
C76 C 0.5605(3) 0.83147(17) 0.50142(4) 0.0273(5) Uani 1 1 d . . .
H76 H 0.5348 0.8313 0.4836 0.033 Uiso 1 1 calc R . .
C77 C 0.5938(3) 0.91976(17) 0.51344(5) 0.0328(6) Uani 1 1 d . . .
H77 H 0.5918 0.9799 0.5040 0.039 Uiso 1 1 calc R . .
C78 C 0.6299(2) 0.91960(17) 0.53923(5) 0.0305(6) Uani 1 1 d . . .
C79 C 0.6359(3) 0.83316(18) 0.55321(5) 0.0314(6) Uani 1 1 d . . .
H79 H 0.6623 0.8340 0.5710 0.038 Uiso 1 1 calc R . .
C80 C 0.6027(3) 0.74479(17) 0.54102(4) 0.0287(5) Uani 1 1 d . . .
H80 H 0.6065 0.6848 0.5506 0.034 Uiso 1 1 calc R . .

loop_
_atom_site_aniso_label
_atom_site_aniso_U_11
_atom_site_aniso_U_22
_atom_site_aniso_U_33
_atom_site_aniso_U_23
_atom_site_aniso_U_13
_atom_site_aniso_U_12
Cl1 0.0277(3) 0.0171(3) 0.0379(3) -0.0030(2) 0.0001(3) -0.0051(2)
O1 0.0154(8) 0.0185(8) 0.0237(7) -0.0003(6) -0.0013(6) -0.0011(6)
N1 0.0146(10) 0.0141(9) 0.0245(9) 0.0021(7) -0.0044(8) 0.0039(8)
C1 0.0182(11) 0.0177(11) 0.0176(10) 0.0034(9) -0.0025(9) 0.0019(9)
C2 0.0227(13) 0.0194(11) 0.0205(11) 0.0037(9) 0.0043(9) 0.0009(10)
C3 0.0163(11) 0.0167(10) 0.0161(10) -0.0013(8) 0.0002(9) 0.0033(9)
C4 0.0160(11) 0.0186(11) 0.0160(10) 0.0030(9) 0.0065(9) -0.0019(9)
C5 0.0157(11) 0.0168(10) 0.0186(10) 0.0041(9) 0.0075(8) -0.0007(9)
C6 0.0167(11) 0.0196(11) 0.0237(11) 0.0025(9) 0.0048(9) -0.0036(9)
C7 0.0266(13) 0.0148(11) 0.0313(12) 0.0006(10) 0.0085(10) -0.0020(10)
C8 0.0260(13) 0.0161(11) 0.0323(13) 0.0074(10) 0.0061(10) 0.0071(10)
C9 0.0182(11) 0.0227(11) 0.0241(11) 0.0060(10) 0.0009(9) 0.0018(10)
C10 0.0173(11) 0.0170(11) 0.0177(10) 0.0064(9) 0.0039(9) -0.0016(9)
C11 0.0124(10) 0.0179(10) 0.0155(10) -0.0004(9) 0.0023(8) 0.0035(9)
C12 0.0185(11) 0.0213(12) 0.0170(10) 0.0010(9) 0.0020(9) 0.0024(10)
C13 0.0160(11) 0.0249(12) 0.0183(10) -0.0061(9) -0.0007(9) -0.0002(9)
C14 0.0158(11) 0.0123(10) 0.0261(11) -0.0027(9) 0.0060(9) -0.0008(9)
C15 0.0172(11) 0.0165(11) 0.0192(10) 0.0015(9) 0.0042(9) 0.0048(9)
C16 0.0138(11) 0.0182(11) 0.0162(10) -0.0020(8) 0.0002(8) 0.0019(9)
Cl2 0.0446(4) 0.0185(3) 0.0376(3) -0.0048(2) 0.0024(3) -0.0075(3)
O2 0.0151(8) 0.0194(8) 0.0190(7) 0.0003(6) -0.0023(6) -0.0007(6)
N2 0.0133(10) 0.0162(9) 0.0203(9) 0.0007(7) -0.0033(8) 0.0025(8)
C17 0.0115(11) 0.0197(11) 0.0259(11) -0.0001(9) -0.0013(9) 0.0010(9)
C18 0.0185(12) 0.0213(11) 0.0232(11) -0.0011(9) 0.0033(9) 0.0000(10)
C19 0.0137(11) 0.0201(11) 0.0164(10) -0.0002(9) 0.0006(9) 0.0001(9)
C20 0.0160(11) 0.0213(12) 0.0100(9) -0.0022(8) 0.0032(8) 0.0001(9)
C21 0.0162(11) 0.0203(11) 0.0138(9) -0.0021(9) 0.0013(8) 0.0033(9)
C22 0.0192(12) 0.0215(11) 0.0195(11) -0.0024(9) 0.0021(9) 0.0012(10)
C23 0.0302(14) 0.0178(12) 0.0384(13) 0.0025(10) -0.0030(11) 0.0008(11)
C24 0.0293(14) 0.0227(13) 0.0541(16) 0.0052(12) -0.0118(12) 0.0082(11)
C25 0.0213(13) 0.0266(13) 0.0441(14) 0.0024(11) -0.0107(11) 0.0025(11)
C26 0.0185(12) 0.0186(11) 0.0217(10) -0.0014(9) -0.0004(9) 0.0032(9)
C27 0.0158(11) 0.0196(11) 0.0138(9) 0.0023(8) -0.0019(8) 0.0009(9)
C28 0.0188(12) 0.0276(12) 0.0277(12) -0.0069(10) 0.0052(10) -0.0016(10)
C29 0.0229(13) 0.0296(12) 0.0312(12) -0.0028(11) 0.0041(10) -0.0114(11)
C30 0.0295(13) 0.0173(11) 0.0187(10) 0.0010(9) -0.0037(9) -0.0009(10)
C31 0.0175(11) 0.0244(12) 0.0235(11) -0.0029(9) 0.0000(9) 0.0017(10)
C32 0.0146(11) 0.0242(11) 0.0237(11) -0.0017(9) 0.0003(9) -0.0019(10)
Cl3 0.0323(3) 0.0181(3) 0.0502(3) 0.0000(3) 0.0030(3) -0.0038(3)
O3 0.0247(9) 0.0256(8) 0.0185(8) 0.0031(7) -0.0025(6) -0.0006(7)
N3 0.0179(9) 0.0207(9) 0.0126(8) -0.0015(7) -0.0012(7) -0.0012(8)
C33 0.0194(11) 0.0193(11) 0.0149(10) 0.0009(9) -0.0021(9) -0.0017(9)
C34 0.0192(12) 0.0219(12) 0.0196(11) -0.0002(9) -0.0028(9) -0.0014(10)
C35 0.0162(11) 0.0194(11) 0.0169(10) 0.0000(9) -0.0003(9) 0.0002(9)
C36 0.0113(11) 0.0229(12) 0.0192(11) 0.0006(9) -0.0021(9) -0.0039(9)
C37 0.0121(11) 0.0200(11) 0.0207(10) 0.0002(9) 0.0002(9) -0.0023(9)
C38 0.0195(12) 0.0189(11) 0.0264(11) 0.0040(9) -0.0031(10) -0.0026(10)
C39 0.0232(13) 0.0170(11) 0.0327(13) -0.0034(10) 0.0027(10) -0.0009(10)
C40 0.0252(13) 0.0241(12) 0.0237(12) -0.0055(10) 0.0030(10) -0.0037(10)
C41 0.0208(12) 0.0208(11) 0.0192(10) -0.0004(9) -0.0017(9) -0.0054(10)
C42 0.0148(11) 0.0178(11) 0.0200(10) 0.0006(9) 0.0005(9) -0.0061(9)
C43 0.0118(10) 0.0203(11) 0.0196(10) -0.0006(9) 0.0045(9) 0.0005(9)
C44 0.0211(12) 0.0237(12) 0.0244(12) -0.0026(10) -0.0012(9) -0.0002(10)
C45 0.0211(12) 0.0221(12) 0.0308(12) 0.0056(10) 0.0003(10) 0.0013(10)
C46 0.0184(12) 0.0161(11) 0.0385(13) -0.0020(10) 0.0086(10) -0.0003(9)
C47 0.0176(12) 0.0245(12) 0.0246(11) -0.0062(10) 0.0087(9) -0.0048(10)
C48 0.0173(12) 0.0252(12) 0.0195(10) 0.0006(9) 0.0024(9) -0.0019(10)
Cl4 0.0555(4) 0.0193(3) 0.0336(3) 0.0044(2) 0.0046(3) 0.0018(3)
O4 0.0192(8) 0.0193(8) 0.0210(7) -0.0008(6) 0.0045(6) -0.0047(7)
N4 0.0159(10) 0.0196(10) 0.0183(9) -0.0034(8) 0.0041(7) -0.0008(8)
C49 0.0149(11) 0.0224(11) 0.0213(10) 0.0019(9) 0.0022(9) -0.0030(9)
C50 0.0238(12) 0.0222(12) 0.0249(11) 0.0012(10) -0.0044(10) -0.0034(10)
C51 0.0164(11) 0.0209(11) 0.0191(10) -0.0001(9) -0.0015(9) -0.0024(9)
C52 0.0192(12) 0.0217(12) 0.0106(9) 0.0042(8) -0.0033(8) 0.0002(10)
C53 0.0177(11) 0.0195(11) 0.0135(9) 0.0012(8) -0.0040(9) 0.0025(9)
C54 0.0182(12) 0.0216(11) 0.0168(10) 0.0032(9) -0.0014(9) 0.0007(9)
C55 0.0254(13) 0.0223(11) 0.0217(11) -0.0020(9) -0.0036(10) 0.0016(10)
C56 0.0243(13) 0.0317(13) 0.0188(11) -0.0010(10) 0.0040(10) 0.0063(11)
C57 0.0189(12) 0.0258(12) 0.0252(11) 0.0036(10) 0.0039(10) -0.0001(10)
C58 0.0175(11) 0.0211(11) 0.0171(10) 0.0019(9) -0.0023(9) 0.0007(9)
C59 0.0172(11) 0.0202(11) 0.0180(10) -0.0023(9) 0.0042(9) -0.0037(9)
C60 0.0173(12) 0.0257(12) 0.0232(11) -0.0052(10) 0.0004(9) -0.0034(10)
C61 0.0259(13) 0.0218(12) 0.0292(12) -0.0062(10) 0.0048(10) -0.0071(11)
C62 0.0368(14) 0.0171(11) 0.0245(11) 0.0005(9) 0.0088(11) -0.0007(11)
C63 0.0315(14) 0.0262(13) 0.0261(12) 0.0015(10) -0.0051(11) -0.0010(11)
C64 0.0267(13) 0.0200(11) 0.0266(11) 0.0000(10) -0.0043(10) -0.0050(10)
Cl5 0.0385(4) 0.0314(4) 0.0749(5) -0.0222(3) -0.0034(4) -0.0059(3)
O5 0.0233(9) 0.0198(8) 0.0232(8) 0.0018(6) 0.0038(7) -0.0049(7)
N5 0.0189(10) 0.0208(10) 0.0197(9) -0.0009(8) 0.0051(8) 0.0010(8)
C65 0.0186(12) 0.0284(12) 0.0189(11) -0.0016(9) 0.0048(9) -0.0035(10)
C66 0.0311(13) 0.0263(12) 0.0211(10) 0.0032(10) -0.0009(10) -0.0010(11)
C67 0.0184(11) 0.0208(11) 0.0182(10) 0.0031(9) 0.0016(9) 0.0003(9)
C68 0.0206(12) 0.0192(11) 0.0144(9) 0.0003(9) -0.0046(9) -0.0013(10)
C69 0.0184(12) 0.0241(12) 0.0163(10) -0.0022(9) -0.0051(9) -0.0001(10)
C70 0.0240(13) 0.0252(12) 0.0220(11) -0.0022(10) -0.0056(9) 0.0022(11)
C71 0.0336(14) 0.0263(13) 0.0301(13) -0.0075(10) -0.0118(11) 0.0112(11)
C72 0.0220(13) 0.0418(16) 0.0303(13) -0.0108(11) -0.0002(10) 0.0129(12)
C73 0.0191(12) 0.0415(15) 0.0214(11) -0.0062(10) -0.0001(9) -0.0014(11)
C74 0.0197(12) 0.0306(13) 0.0149(10) -0.0051(9) -0.0033(9) -0.0011(10)
C75 0.0151(11) 0.0229(12) 0.0232(11) 0.0010(9) 0.0055(9) -0.0019(9)
C76 0.0311(14) 0.0262(13) 0.0247(11) 0.0024(10) 0.0070(10) 0.0023(11)
C77 0.0359(15) 0.0193(12) 0.0433(15) 0.0037(11) 0.0106(12) -0.0005(11)
C78 0.0166(12) 0.0255(13) 0.0493(15) -0.0128(12) 0.0056(11) -0.0034(10)
C79 0.0305(14) 0.0348(14) 0.0288(12) -0.0060(11) -0.0053(11) -0.0057(12)
C80 0.0335(14) 0.0270(13) 0.0258(12) 0.0030(10) -0.0012(11) -0.0066(11)

_geom_special_details            
; 
 All esds (except the esd in the dihedral angle between two l.s. planes) 
 are estimated using the full covariance matrix.  The cell esds are taken 
 into account individually in the estimation of esds in distances, angles 
 and torsion angles; correlations between esds in cell parameters are only 
 used when they are defined by crystal symmetry.  An approximate (isotropic) 
 treatment of cell esds is used for estimating esds involving l.s. planes. 
;

loop_
_geom_bond_atom_site_label_1
_geom_bond_atom_site_label_2
_geom_bond_distance
_geom_bond_site_symmetry_2
_geom_bond_publ_flag
Cl1 C14 1.751(2) . ?
O1 C4 1.242(2) . ?
N1 C4 1.349(3) . ?
N1 C3 1.438(3) . ?
N1 H1 0.83(2) . ?
C1 C10 1.479(3) . ?
C1 C2 1.511(3) . ?
C1 C3 1.523(3) . ?
C1 H1A 1.0000 . ?
C2 C3 1.506(3) . ?
C2 H2A 0.9900 . ?
C2 H2B 0.9900 . ?
C3 C11 1.494(3) . ?
C4 C5 1.484(3) . ?
C5 C6 1.399(3) . ?
C5 C10 1.402(3) . ?
C6 C7 1.385(3) . ?
C6 H6 0.9500 . ?
C7 C8 1.388(3) . ?
C7 H7 0.9500 . ?
C8 C9 1.382(3) . ?
C8 H8 0.9500 . ?
C9 C10 1.385(3) . ?
C9 H9 0.9500 . ?
C11 C16 1.394(3) . ?
C11 C12 1.400(3) . ?
C12 C13 1.381(3) . ?
C12 H12 0.9500 . ?
C13 C14 1.380(3) . ?
C13 H13 0.9500 . ?
C14 C15 1.373(3) . ?
C15 C16 1.385(3) . ?
C15 H15 0.9500 . ?
C16 H16 0.9500 . ?
Cl2 C30 1.745(2) . ?
O2 C20 1.258(2) . ?
N2 C20 1.332(3) . ?
N2 C19 1.442(3) . ?
N2 H2 0.83(2) . ?
C17 C26 1.477(3) . ?
C17 C18 1.512(3) . ?
C17 C19 1.525(3) . ?
C17 H17 1.0000 . ?
C18 C19 1.498(3) . ?
C18 H18A 0.9900 . ?
C18 H18B 0.9900 . ?
C19 C27 1.493(3) . ?
C20 C21 1.480(3) . ?
C21 C22 1.398(3) . ?
C21 C26 1.398(3) . ?
C22 C23 1.383(3) . ?
C22 H22 0.9500 . ?
C23 C24 1.392(3) . ?
C23 H23 0.9500 . ?
C24 C25 1.382(3) . ?
C24 H24 0.9500 . ?
C25 C26 1.388(3) . ?
C25 H25 0.9500 . ?
C27 C32 1.389(3) . ?
C27 C28 1.389(3) . ?
C28 C29 1.381(3) . ?
C28 H28 0.9500 . ?
C29 C30 1.374(3) . ?
C29 H29 0.9500 . ?
C30 C31 1.372(3) . ?
C31 C32 1.387(3) . ?
C31 H31 0.9500 . ?
C32 H32 0.9500 . ?
Cl3 C46 1.752(2) . ?
O3 C36 1.227(2) . ?
N3 C36 1.361(3) . ?
N3 C35 1.446(3) . ?
N3 H3 0.88(2) . ?
C33 C42 1.477(3) . ?
C33 C34 1.519(3) . ?
C33 C35 1.522(3) . ?
C33 H33 1.0000 . ?
C34 C35 1.510(3) . ?
C34 H34A 0.9900 . ?
C34 H34B 0.9900 . ?
C35 C43 1.505(3) . ?
C36 C37 1.489(3) . ?
C37 C38 1.391(3) . ?
C37 C42 1.398(3) . ?
C38 C39 1.388(3) . ?
C38 H38 0.9500 . ?
C39 C40 1.373(3) . ?
C39 H39 0.9500 . ?
C40 C41 1.387(3) . ?
C40 H40 0.9500 . ?
C41 C42 1.397(3) . ?
C41 H41 0.9500 . ?
C43 C48 1.392(3) . ?
C43 C44 1.394(3) . ?
C44 C45 1.387(3) . ?
C44 H44 0.9500 . ?
C45 C46 1.377(3) . ?
C45 H45 0.9500 . ?
C46 C47 1.376(3) . ?
C47 C48 1.390(3) . ?
C47 H47 0.9500 . ?
C48 H48 0.9500 . ?
Cl4 C62 1.749(2) . ?
O4 C52 1.246(2) . ?
N4 C52 1.347(3) . ?
N4 C51 1.443(3) . ?
N4 H4 0.81(2) . ?
C49 C58 1.477(3) . ?
C49 C50 1.520(3) . ?
C49 C51 1.520(3) . ?
C49 H49 1.0000 . ?
C50 C51 1.501(3) . ?
C50 H50A 0.9900 . ?
C50 H50B 0.9900 . ?
C51 C59 1.499(3) . ?
C52 C53 1.486(3) . ?
C53 C54 1.396(3) . ?
C53 C58 1.400(3) . ?
C54 C55 1.384(3) . ?
C54 H54 0.9500 . ?
C55 C56 1.387(3) . ?
C55 H55 0.9500 . ?
C56 C57 1.389(3) . ?
C56 H56 0.9500 . ?
C57 C58 1.394(3) . ?
C57 H57 0.9500 . ?
C59 C64 1.390(3) . ?
C59 C60 1.395(3) . ?
C60 C61 1.381(3) . ?
C60 H60 0.9500 . ?
C61 C62 1.374(3) . ?
C61 H61 0.9500 . ?
C62 C63 1.376(3) . ?
C63 C64 1.389(3) . ?
C63 H63 0.9500 . ?
C64 H64 0.9500 . ?
Cl5 C78 1.744(2) . ?
O5 C68 1.241(2) . ?
N5 C68 1.349(3) . ?
N5 C67 1.439(3) . ?
N5 H5 0.83(2) . ?
C65 C74 1.476(3) . ?
C65 C66 1.517(3) . ?
C65 C67 1.533(3) . ?
C65 H65 1.0000 . ?
C66 C67 1.501(3) . ?
C66 H66A 0.9900 . ?
C66 H66B 0.9900 . ?
C67 C75 1.491(3) . ?
C68 C69 1.486(3) . ?
C69 C70 1.392(3) . ?
C69 C74 1.400(3) . ?
C70 C71 1.390(3) . ?
C70 H70 0.9500 . ?
C71 C72 1.384(4) . ?
C71 H71 0.9500 . ?
C72 C73 1.383(3) . ?
C72 H72 0.9500 . ?
C73 C74 1.392(3) . ?
C73 H73 0.9500 . ?
C75 C80 1.387(3) . ?
C75 C76 1.392(3) . ?
C76 C77 1.382(3) . ?
C76 H76 0.9500 . ?
C77 C78 1.373(4) . ?
C77 H77 0.9500 . ?
C78 C79 1.376(3) . ?
C79 C80 1.387(3) . ?
C79 H79 0.9500 . ?
C80 H80 0.9500 . ?

loop_
_geom_angle_atom_site_label_1
_geom_angle_atom_site_label_2
_geom_angle_atom_site_label_3
_geom_angle
_geom_angle_site_symmetry_1
_geom_angle_site_symmetry_3
_geom_angle_publ_flag
C4 N1 C3 126.33(18) . . ?
C4 N1 H1 114.0(16) . . ?
C3 N1 H1 119.3(16) . . ?
C10 C1 C2 121.71(19) . . ?
C10 C1 C3 118.40(17) . . ?
C2 C1 C3 59.54(13) . . ?
C10 C1 H1A 115.3 . . ?
C2 C1 H1A 115.3 . . ?
C3 C1 H1A 115.3 . . ?
C3 C2 C1 60.62(13) . . ?
C3 C2 H2A 117.7 . . ?
C1 C2 H2A 117.7 . . ?
C3 C2 H2B 117.7 . . ?
C1 C2 H2B 117.7 . . ?
H2A C2 H2B 114.8 . . ?
N1 C3 C11 114.96(16) . . ?
N1 C3 C2 116.21(18) . . ?
C11 C3 C2 120.92(17) . . ?
N1 C3 C1 115.22(17) . . ?
C11 C3 C1 118.57(17) . . ?
C2 C3 C1 59.84(13) . . ?
O1 C4 N1 121.36(19) . . ?
O1 C4 C5 120.87(18) . . ?
N1 C4 C5 117.66(19) . . ?
C6 C5 C10 120.05(19) . . ?
C6 C5 C4 118.55(19) . . ?
C10 C5 C4 121.30(18) . . ?
C7 C6 C5 120.0(2) . . ?
C7 C6 H6 120.0 . . ?
C5 C6 H6 120.0 . . ?
C6 C7 C8 119.6(2) . . ?
C6 C7 H7 120.2 . . ?
C8 C7 H7 120.2 . . ?
C9 C8 C7 120.6(2) . . ?
C9 C8 H8 119.7 . . ?
C7 C8 H8 119.7 . . ?
C8 C9 C10 120.7(2) . . ?
C8 C9 H9 119.7 . . ?
C10 C9 H9 119.7 . . ?
C9 C10 C5 119.04(19) . . ?
C9 C10 C1 121.40(19) . . ?
C5 C10 C1 119.55(18) . . ?
C16 C11 C12 118.04(19) . . ?
C16 C11 C3 121.32(18) . . ?
C12 C11 C3 120.61(18) . . ?
C13 C12 C11 121.22(19) . . ?
C13 C12 H12 119.4 . . ?
C11 C12 H12 119.4 . . ?
C14 C13 C12 118.80(19) . . ?
C14 C13 H13 120.6 . . ?
C12 C13 H13 120.6 . . ?
C15 C14 C13 121.77(19) . . ?
C15 C14 Cl1 119.20(16) . . ?
C13 C14 Cl1 119.01(16) . . ?
C14 C15 C16 119.02(19) . . ?
C14 C15 H15 120.5 . . ?
C16 C15 H15 120.5 . . ?
C15 C16 C11 121.15(19) . . ?
C15 C16 H16 119.4 . . ?
C11 C16 H16 119.4 . . ?
C20 N2 C19 126.51(18) . . ?
C20 N2 H2 115.5(16) . . ?
C19 N2 H2 117.2(16) . . ?
C26 C17 C18 119.51(18) . . ?
C26 C17 C19 117.81(18) . . ?
C18 C17 C19 59.09(13) . . ?
C26 C17 H17 116.1 . . ?
C18 C17 H17 116.1 . . ?
C19 C17 H17 116.1 . . ?
C19 C18 C17 60.89(14) . . ?
C19 C18 H18A 117.7 . . ?
C17 C18 H18A 117.7 . . ?
C19 C18 H18B 117.7 . . ?
C17 C18 H18B 117.7 . . ?
H18A C18 H18B 114.8 . . ?
N2 C19 C27 113.76(17) . . ?
N2 C19 C18 116.74(17) . . ?
C27 C19 C18 121.43(18) . . ?
N2 C19 C17 115.24(17) . . ?
C27 C19 C17 119.36(17) . . ?
C18 C19 C17 60.02(14) . . ?
O2 C20 N2 120.40(19) . . ?
O2 C20 C21 121.11(19) . . ?
N2 C20 C21 118.46(18) . . ?
C22 C21 C26 120.06(19) . . ?
C22 C21 C20 119.08(18) . . ?
C26 C21 C20 120.74(19) . . ?
C23 C22 C21 120.1(2) . . ?
C23 C22 H22 120.0 . . ?
C21 C22 H22 120.0 . . ?
C22 C23 C24 119.6(2) . . ?
C22 C23 H23 120.2 . . ?
C24 C23 H23 120.2 . . ?
C25 C24 C23 120.6(2) . . ?
C25 C24 H24 119.7 . . ?
C23 C24 H24 119.7 . . ?
C24 C25 C26 120.3(2) . . ?
C24 C25 H25 119.8 . . ?
C26 C25 H25 119.8 . . ?
C25 C26 C21 119.3(2) . . ?
C25 C26 C17 120.5(2) . . ?
C21 C26 C17 120.22(18) . . ?
C32 C27 C28 118.01(19) . . ?
C32 C27 C19 121.02(19) . . ?
C28 C27 C19 120.96(19) . . ?
C29 C28 C27 121.3(2) . . ?
C29 C28 H28 119.3 . . ?
C27 C28 H28 119.3 . . ?
C30 C29 C28 119.1(2) . . ?
C30 C29 H29 120.4 . . ?
C28 C29 H29 120.4 . . ?
C31 C30 C29 121.3(2) . . ?
C31 C30 Cl2 119.68(17) . . ?
C29 C30 Cl2 119.02(18) . . ?
C30 C31 C32 119.1(2) . . ?
C30 C31 H31 120.5 . . ?
C32 C31 H31 120.5 . . ?
C31 C32 C27 121.2(2) . . ?
C31 C32 H32 119.4 . . ?
C27 C32 H32 119.4 . . ?
C36 N3 C35 125.67(17) . . ?
C36 N3 H3 111.9(14) . . ?
C35 N3 H3 116.4(14) . . ?
C42 C33 C34 121.89(18) . . ?
C42 C33 C35 118.37(17) . . ?
C34 C33 C35 59.54(13) . . ?
C42 C33 H33 115.2 . . ?
C34 C33 H33 115.2 . . ?
C35 C33 H33 115.2 . . ?
C35 C34 C33 60.32(13) . . ?
C35 C34 H34A 117.7 . . ?
C33 C34 H34A 117.7 . . ?
C35 C34 H34B 117.7 . . ?
C33 C34 H34B 117.7 . . ?
H34A C34 H34B 114.9 . . ?
N3 C35 C43 114.91(17) . . ?
N3 C35 C34 116.89(17) . . ?
C43 C35 C34 119.18(18) . . ?
N3 C35 C33 115.39(17) . . ?
C43 C35 C33 119.48(17) . . ?
C34 C35 C33 60.14(13) . . ?
O3 C36 N3 120.91(18) . . ?
O3 C36 C37 121.53(19) . . ?
N3 C36 C37 117.53(18) . . ?
C38 C37 C42 120.19(19) . . ?
C38 C37 C36 118.92(18) . . ?
C42 C37 C36 120.88(18) . . ?
C39 C38 C37 120.2(2) . . ?
C39 C38 H38 119.9 . . ?
C37 C38 H38 119.9 . . ?
C40 C39 C38 119.6(2) . . ?
C40 C39 H39 120.2 . . ?
C38 C39 H39 120.2 . . ?
C39 C40 C41 121.1(2) . . ?
C39 C40 H40 119.4 . . ?
C41 C40 H40 119.4 . . ?
C40 C41 C42 119.87(19) . . ?
C40 C41 H41 120.1 . . ?
C42 C41 H41 120.1 . . ?
C41 C42 C37 119.04(19) . . ?
C41 C42 C33 120.60(18) . . ?
C37 C42 C33 120.36(18) . . ?
C48 C43 C44 118.02(19) . . ?
C48 C43 C35 121.76(18) . . ?
C44 C43 C35 120.20(19) . . ?
C45 C44 C43 121.4(2) . . ?
C45 C44 H44 119.3 . . ?
C43 C44 H44 119.3 . . ?
C46 C45 C44 118.9(2) . . ?
C46 C45 H45 120.5 . . ?
C44 C45 H45 120.5 . . ?
C47 C46 C45 121.3(2) . . ?
C47 C46 Cl3 119.44(17) . . ?
C45 C46 Cl3 119.21(17) . . ?
C46 C47 C48 119.2(2) . . ?
C46 C47 H47 120.4 . . ?
C48 C47 H47 120.4 . . ?
C47 C48 C43 121.1(2) . . ?
C47 C48 H48 119.5 . . ?
C43 C48 H48 119.5 . . ?
C52 N4 C51 126.87(19) . . ?
C52 N4 H4 116.3(17) . . ?
C51 N4 H4 116.4(17) . . ?
C58 C49 C50 119.95(18) . . ?
C58 C49 C51 118.37(18) . . ?
C50 C49 C51 59.16(14) . . ?
C58 C49 H49 115.8 . . ?
C50 C49 H49 115.8 . . ?
C51 C49 H49 115.8 . . ?
C51 C50 C49 60.42(14) . . ?
C51 C50 H50A 117.7 . . ?
C49 C50 H50A 117.7 . . ?
C51 C50 H50B 117.7 . . ?
C49 C50 H50B 117.7 . . ?
H50A C50 H50B 114.8 . . ?
N4 C51 C59 113.16(18) . . ?
N4 C51 C50 117.07(17) . . ?
C59 C51 C50 122.22(18) . . ?
N4 C51 C49 115.15(17) . . ?
C59 C51 C49 118.92(17) . . ?
C50 C51 C49 60.41(14) . . ?
O4 C52 N4 120.96(19) . . ?
O4 C52 C53 121.32(18) . . ?
N4 C52 C53 117.70(19) . . ?
C54 C53 C58 120.10(19) . . ?
C54 C53 C52 118.70(19) . . ?
C58 C53 C52 121.13(18) . . ?
C55 C54 C53 120.6(2) . . ?
C55 C54 H54 119.7 . . ?
C53 C54 H54 119.7 . . ?
C54 C55 C56 119.3(2) . . ?
C54 C55 H55 120.4 . . ?
C56 C55 H55 120.4 . . ?
C55 C56 C57 120.7(2) . . ?
C55 C56 H56 119.6 . . ?
C57 C56 H56 119.6 . . ?
C56 C57 C58 120.4(2) . . ?
C56 C57 H57 119.8 . . ?
C58 C57 H57 119.8 . . ?
C57 C58 C53 118.90(19) . . ?
C57 C58 C49 120.81(19) . . ?
C53 C58 C49 120.28(19) . . ?
C64 C59 C60 118.2(2) . . ?
C64 C59 C51 119.80(19) . . ?
C60 C59 C51 122.01(19) . . ?
C61 C60 C59 120.8(2) . . ?
C61 C60 H60 119.6 . . ?
C59 C60 H60 119.6 . . ?
C62 C61 C60 119.5(2) . . ?
C62 C61 H61 120.3 . . ?
C60 C61 H61 120.3 . . ?
C61 C62 C63 121.5(2) . . ?
C61 C62 Cl4 119.15(17) . . ?
C63 C62 Cl4 119.36(19) . . ?
C62 C63 C64 118.7(2) . . ?
C62 C63 H63 120.7 . . ?
C64 C63 H63 120.7 . . ?
C63 C64 C59 121.3(2) . . ?
C63 C64 H64 119.3 . . ?
C59 C64 H64 119.3 . . ?
C68 N5 C67 126.13(19) . . ?
C68 N5 H5 115.7(16) . . ?
C67 N5 H5 117.2(16) . . ?
C74 C65 C66 120.8(2) . . ?
C74 C65 C67 117.74(18) . . ?
C66 C65 C67 58.97(14) . . ?
C74 C65 H65 115.8 . . ?
C66 C65 H65 115.8 . . ?
C67 C65 H65 115.8 . . ?
C67 C66 C65 61.06(14) . . ?
C67 C66 H66A 117.7 . . ?
C65 C66 H66A 117.7 . . ?
C67 C66 H66B 117.7 . . ?
C65 C66 H66B 117.7 . . ?
H66A C66 H66B 114.8 . . ?
N5 C67 C75 113.67(17) . . ?
N5 C67 C66 116.25(18) . . ?
C75 C67 C66 122.55(18) . . ?
N5 C67 C65 115.30(18) . . ?
C75 C67 C65 118.73(18) . . ?
C66 C67 C65 59.97(14) . . ?
O5 C68 N5 121.3(2) . . ?
O5 C68 C69 121.30(19) . . ?
N5 C68 C69 117.29(19) . . ?
C70 C69 C74 119.8(2) . . ?
C70 C69 C68 118.9(2) . . ?
C74 C69 C68 121.23(19) . . ?
C71 C70 C69 120.6(2) . . ?
C71 C70 H70 119.7 . . ?
C69 C70 H70 119.7 . . ?
C72 C71 C70 119.4(2) . . ?
C72 C71 H71 120.3 . . ?
C70 C71 H71 120.3 . . ?
C73 C72 C71 120.5(2) . . ?
C73 C72 H72 119.7 . . ?
C71 C72 H72 119.7 . . ?
C72 C73 C74 120.6(2) . . ?
C72 C73 H73 119.7 . . ?
C74 C73 H73 119.7 . . ?
C73 C74 C69 119.1(2) . . ?
C73 C74 C65 120.7(2) . . ?
C69 C74 C65 120.12(19) . . ?
C80 C75 C76 118.6(2) . . ?
C80 C75 C67 120.23(19) . . ?
C76 C75 C67 121.14(19) . . ?
C77 C76 C75 120.8(2) . . ?
C77 C76 H76 119.6 . . ?
C75 C76 H76 119.6 . . ?
C78 C77 C76 119.3(2) . . ?
C78 C77 H77 120.3 . . ?
C76 C77 H77 120.3 . . ?
C77 C78 C79 121.3(2) . . ?
C77 C78 Cl5 119.47(19) . . ?
C79 C78 Cl5 119.19(19) . . ?
C78 C79 C80 119.1(2) . . ?
C78 C79 H79 120.5 . . ?
C80 C79 H79 120.5 . . ?
C79 C80 C75 120.9(2) . . ?
C79 C80 H80 119.6 . . ?
C75 C80 H80 119.6 . . ?

loop_
_geom_torsion_atom_site_label_1
_geom_torsion_atom_site_label_2
_geom_torsion_atom_site_label_3
_geom_torsion_atom_site_label_4
_geom_torsion
_geom_torsion_site_symmetry_1
_geom_torsion_site_symmetry_2
_geom_torsion_site_symmetry_3
_geom_torsion_site_symmetry_4
_geom_torsion_publ_flag
C10 C1 C2 C3 106.6(2) . . . . ?
C4 N1 C3 C11 -150.31(19) . . . . ?
C4 N1 C3 C2 60.3(3) . . . . ?
C4 N1 C3 C1 -7.0(3) . . . . ?
C1 C2 C3 N1 -105.27(19) . . . . ?
C1 C2 C3 C11 107.3(2) . . . . ?
C10 C1 C3 N1 -5.1(3) . . . . ?
C2 C1 C3 N1 106.9(2) . . . . ?
C10 C1 C3 C11 136.85(19) . . . . ?
C2 C1 C3 C11 -111.1(2) . . . . ?
C10 C1 C3 C2 -112.0(2) . . . . ?
C3 N1 C4 O1 -170.86(18) . . . . ?
C3 N1 C4 C5 12.9(3) . . . . ?
O1 C4 C5 C6 -6.6(3) . . . . ?
N1 C4 C5 C6 169.70(18) . . . . ?
O1 C4 C5 C10 177.17(18) . . . . ?
N1 C4 C5 C10 -6.5(3) . . . . ?
C10 C5 C6 C7 0.7(3) . . . . ?
C4 C5 C6 C7 -175.55(18) . . . . ?
C5 C6 C7 C8 1.0(3) . . . . ?
C6 C7 C8 C9 -1.4(3) . . . . ?
C7 C8 C9 C10 0.1(3) . . . . ?
C8 C9 C10 C5 1.6(3) . . . . ?
C8 C9 C10 C1 -179.39(19) . . . . ?
C6 C5 C10 C9 -2.0(3) . . . . ?
C4 C5 C10 C9 174.18(18) . . . . ?
C6 C5 C10 C1 178.95(18) . . . . ?
C4 C5 C10 C1 -4.9(3) . . . . ?
C2 C1 C10 C9 121.6(2) . . . . ?
C3 C1 C10 C9 -168.52(18) . . . . ?
C2 C1 C10 C5 -59.4(3) . . . . ?
C3 C1 C10 C5 10.5(3) . . . . ?
N1 C3 C11 C16 7.0(3) . . . . ?
C2 C3 C11 C16 154.89(19) . . . . ?
C1 C3 C11 C16 -135.0(2) . . . . ?
N1 C3 C11 C12 -175.20(18) . . . . ?
C2 C3 C11 C12 -27.4(3) . . . . ?
C1 C3 C11 C12 42.7(3) . . . . ?
C16 C11 C12 C13 -0.8(3) . . . . ?
C3 C11 C12 C13 -178.61(19) . . . . ?
C11 C12 C13 C14 0.6(3) . . . . ?
C12 C13 C14 C15 -0.3(3) . . . . ?
C12 C13 C14 Cl1 -178.48(15) . . . . ?
C13 C14 C15 C16 0.0(3) . . . . ?
Cl1 C14 C15 C16 178.26(15) . . . . ?
C14 C15 C16 C11 -0.2(3) . . . . ?
C12 C11 C16 C15 0.6(3) . . . . ?
C3 C11 C16 C15 178.37(18) . . . . ?
C26 C17 C18 C19 106.6(2) . . . . ?
C20 N2 C19 C27 -150.12(19) . . . . ?
C20 N2 C19 C18 60.6(3) . . . . ?
C20 N2 C19 C17 -7.0(3) . . . . ?
C17 C18 C19 N2 -105.1(2) . . . . ?
C17 C18 C19 C27 108.1(2) . . . . ?
C26 C17 C19 N2 -1.9(3) . . . . ?
C18 C17 C19 N2 107.60(19) . . . . ?
C26 C17 C19 C27 139.05(19) . . . . ?
C18 C17 C19 C27 -111.5(2) . . . . ?
C26 C17 C19 C18 -109.5(2) . . . . ?
C19 N2 C20 O2 -174.26(18) . . . . ?
C19 N2 C20 C21 8.0(3) . . . . ?
O2 C20 C21 C22 -1.3(3) . . . . ?
N2 C20 C21 C22 176.46(18) . . . . ?
O2 C20 C21 C26 -177.36(18) . . . . ?
N2 C20 C21 C26 0.4(3) . . . . ?
C26 C21 C22 C23 1.3(3) . . . . ?
C20 C21 C22 C23 -174.79(19) . . . . ?
C21 C22 C23 C24 0.6(3) . . . . ?
C22 C23 C24 C25 -0.9(4) . . . . ?
C23 C24 C25 C26 -0.9(4) . . . . ?
C24 C25 C26 C21 2.8(3) . . . . ?
C24 C25 C26 C17 -175.3(2) . . . . ?
C22 C21 C26 C25 -3.0(3) . . . . ?
C20 C21 C26 C25 173.0(2) . . . . ?
C22 C21 C26 C17 175.14(19) . . . . ?
C20 C21 C26 C17 -8.8(3) . . . . ?
C18 C17 C26 C25 119.1(2) . . . . ?
C19 C17 C26 C25 -172.6(2) . . . . ?
C18 C17 C26 C21 -59.0(3) . . . . ?
C19 C17 C26 C21 9.3(3) . . . . ?
N2 C19 C27 C32 20.6(3) . . . . ?
C18 C19 C27 C32 168.33(19) . . . . ?
C17 C19 C27 C32 -120.8(2) . . . . ?
N2 C19 C27 C28 -160.63(19) . . . . ?
C18 C19 C27 C28 -12.9(3) . . . . ?
C17 C19 C27 C28 57.9(3) . . . . ?
C32 C27 C28 C29 0.4(3) . . . . ?
C19 C27 C28 C29 -178.3(2) . . . . ?
C27 C28 C29 C30 -1.3(3) . . . . ?
C28 C29 C30 C31 0.9(3) . . . . ?
C28 C29 C30 Cl2 -179.68(17) . . . . ?
C29 C30 C31 C32 0.5(3) . . . . ?
Cl2 C30 C31 C32 -178.96(16) . . . . ?
C30 C31 C32 C27 -1.4(3) . . . . ?
C28 C27 C32 C31 1.0(3) . . . . ?
C19 C27 C32 C31 179.75(19) . . . . ?
C42 C33 C34 C35 106.5(2) . . . . ?
C36 N3 C35 C43 -152.92(19) . . . . ?
C36 N3 C35 C34 60.1(3) . . . . ?
C36 N3 C35 C33 -7.7(3) . . . . ?
C33 C34 C35 N3 -105.3(2) . . . . ?
C33 C34 C35 C43 109.2(2) . . . . ?
C42 C33 C35 N3 -4.5(3) . . . . ?
C34 C33 C35 N3 107.7(2) . . . . ?
C42 C33 C35 C43 139.0(2) . . . . ?
C34 C33 C35 C43 -108.7(2) . . . . ?
C42 C33 C35 C34 -112.3(2) . . . . ?
C35 N3 C36 O3 -166.57(19) . . . . ?
C35 N3 C36 C37 15.4(3) . . . . ?
O3 C36 C37 C38 -9.6(3) . . . . ?
N3 C36 C37 C38 168.36(19) . . . . ?
O3 C36 C37 C42 171.1(2) . . . . ?
N3 C36 C37 C42 -10.9(3) . . . . ?
C42 C37 C38 C39 0.4(3) . . . . ?
C36 C37 C38 C39 -178.9(2) . . . . ?
C37 C38 C39 C40 0.0(3) . . . . ?
C38 C39 C40 C41 -0.3(3) . . . . ?
C39 C40 C41 C42 0.2(3) . . . . ?
C40 C41 C42 C37 0.2(3) . . . . ?
C40 C41 C42 C33 179.64(19) . . . . ?
C38 C37 C42 C41 -0.5(3) . . . . ?
C36 C37 C42 C41 178.78(19) . . . . ?
C38 C37 C42 C33 -179.91(19) . . . . ?
C36 C37 C42 C33 -0.7(3) . . . . ?
C34 C33 C42 C41 118.8(2) . . . . ?
C35 C33 C42 C41 -171.20(19) . . . . ?
C34 C33 C42 C37 -61.7(3) . . . . ?
C35 C33 C42 C37 8.2(3) . . . . ?
N3 C35 C43 C48 -8.2(3) . . . . ?
C34 C35 C43 C48 137.9(2) . . . . ?
C33 C35 C43 C48 -151.92(19) . . . . ?
N3 C35 C43 C44 173.16(18) . . . . ?
C34 C35 C43 C44 -40.7(3) . . . . ?
C33 C35 C43 C44 29.5(3) . . . . ?
C48 C43 C44 C45 0.9(3) . . . . ?
C35 C43 C44 C45 179.6(2) . . . . ?
C43 C44 C45 C46 -0.3(3) . . . . ?
C44 C45 C46 C47 -0.7(3) . . . . ?
C44 C45 C46 Cl3 179.79(17) . . . . ?
C45 C46 C47 C48 1.1(3) . . . . ?
Cl3 C46 C47 C48 -179.43(17) . . . . ?
C46 C47 C48 C43 -0.4(3) . . . . ?
C44 C43 C48 C47 -0.6(3) . . . . ?
C35 C43 C48 C47 -179.2(2) . . . . ?
C58 C49 C50 C51 107.1(2) . . . . ?
C52 N4 C51 C59 -146.59(19) . . . . ?
C52 N4 C51 C50 63.0(3) . . . . ?
C52 N4 C51 C49 -5.2(3) . . . . ?
C49 C50 C51 N4 -105.0(2) . . . . ?
C49 C50 C51 C59 107.4(2) . . . . ?
C58 C49 C51 N4 -1.6(3) . . . . ?
C50 C49 C51 N4 108.1(2) . . . . ?
C58 C49 C51 C59 137.46(19) . . . . ?
C50 C49 C51 C59 -112.8(2) . . . . ?
C58 C49 C51 C50 -109.8(2) . . . . ?
C51 N4 C52 O4 -174.89(18) . . . . ?
C51 N4 C52 C53 6.9(3) . . . . ?
O4 C52 C53 C54 -3.1(3) . . . . ?
N4 C52 C53 C54 175.11(18) . . . . ?
O4 C52 C53 C58 -179.91(18) . . . . ?
N4 C52 C53 C58 -1.7(3) . . . . ?
C58 C53 C54 C55 1.0(3) . . . . ?
C52 C53 C54 C55 -175.89(18) . . . . ?
C53 C54 C55 C56 0.2(3) . . . . ?
C54 C55 C56 C57 -0.1(3) . . . . ?
C55 C56 C57 C58 -1.2(3) . . . . ?
C56 C57 C58 C53 2.3(3) . . . . ?
C56 C57 C58 C49 -178.5(2) . . . . ?
C54 C53 C58 C57 -2.2(3) . . . . ?
C52 C53 C58 C57 174.57(18) . . . . ?
C54 C53 C58 C49 178.58(18) . . . . ?
C52 C53 C58 C49 -4.6(3) . . . . ?
C50 C49 C58 C57 118.2(2) . . . . ?
C51 C49 C58 C57 -173.01(19) . . . . ?
C50 C49 C58 C53 -62.7(3) . . . . ?
C51 C49 C58 C53 6.2(3) . . . . ?
N4 C51 C59 C64 41.8(3) . . . . ?
C50 C51 C59 C64 -169.50(19) . . . . ?
C49 C51 C59 C64 -98.1(2) . . . . ?
N4 C51 C59 C60 -139.1(2) . . . . ?
C50 C51 C59 C60 9.6(3) . . . . ?
C49 C51 C59 C60 81.1(3) . . . . ?
C64 C59 C60 C61 1.7(3) . . . . ?
C51 C59 C60 C61 -177.4(2) . . . . ?
C59 C60 C61 C62 -1.1(3) . . . . ?
C60 C61 C62 C63 -0.6(3) . . . . ?
C60 C61 C62 Cl4 179.99(17) . . . . ?
C61 C62 C63 C64 1.5(3) . . . . ?
Cl4 C62 C63 C64 -179.11(18) . . . . ?
C62 C63 C64 C59 -0.7(3) . . . . ?
C60 C59 C64 C63 -0.8(3) . . . . ?
C51 C59 C64 C63 178.3(2) . . . . ?
C74 C65 C66 C67 105.9(2) . . . . ?
C68 N5 C67 C75 -152.1(2) . . . . ?
C68 N5 C67 C66 57.3(3) . . . . ?
C68 N5 C67 C65 -10.1(3) . . . . ?
C65 C66 C67 N5 -105.4(2) . . . . ?
C65 C66 C67 C75 106.8(2) . . . . ?
C74 C65 C67 N5 -4.1(3) . . . . ?
C66 C65 C67 N5 107.0(2) . . . . ?
C74 C65 C67 C75 135.9(2) . . . . ?
C66 C65 C67 C75 -113.1(2) . . . . ?
C74 C65 C67 C66 -111.1(2) . . . . ?
C67 N5 C68 O5 -166.64(19) . . . . ?
C67 N5 C68 C69 16.7(3) . . . . ?
O5 C68 C69 C70 -9.1(3) . . . . ?
N5 C68 C69 C70 167.54(19) . . . . ?
O5 C68 C69 C74 174.41(19) . . . . ?
N5 C68 C69 C74 -9.0(3) . . . . ?
C74 C69 C70 C71 -0.4(3) . . . . ?
C68 C69 C70 C71 -177.00(19) . . . . ?
C69 C70 C71 C72 0.5(3) . . . . ?
C70 C71 C72 C73 0.1(3) . . . . ?
C71 C72 C73 C74 -0.8(3) . . . . ?
C72 C73 C74 C69 0.9(3) . . . . ?
C72 C73 C74 C65 -178.5(2) . . . . ?
C70 C69 C74 C73 -0.2(3) . . . . ?
C68 C69 C74 C73 176.24(19) . . . . ?
C70 C69 C74 C65 179.12(19) . . . . ?
C68 C69 C74 C65 -4.4(3) . . . . ?
C66 C65 C74 C73 121.4(2) . . . . ?
C67 C65 C74 C73 -170.00(19) . . . . ?
C66 C65 C74 C69 -58.0(3) . . . . ?
C67 C65 C74 C69 10.6(3) . . . . ?
N5 C67 C75 C80 39.3(3) . . . . ?
C66 C67 C75 C80 -172.2(2) . . . . ?
C65 C67 C75 C80 -101.3(2) . . . . ?
N5 C67 C75 C76 -142.3(2) . . . . ?
C66 C67 C75 C76 6.2(3) . . . . ?
C65 C67 C75 C76 77.1(3) . . . . ?
C80 C75 C76 C77 -0.3(3) . . . . ?
C67 C75 C76 C77 -178.8(2) . . . . ?
C75 C76 C77 C78 -0.5(4) . . . . ?
C76 C77 C78 C79 1.1(4) . . . . ?
C76 C77 C78 Cl5 -177.74(19) . . . . ?
C77 C78 C79 C80 -0.9(4) . . . . ?
Cl5 C78 C79 C80 177.94(19) . . . . ?
C78 C79 C80 C75 0.1(4) . . . . ?
C76 C75 C80 C79 0.5(3) . . . . ?
C67 C75 C80 C79 179.0(2) . . . . ?

loop_
_geom_hbond_atom_site_label_D
_geom_hbond_atom_site_label_H
_geom_hbond_atom_site_label_A
_geom_hbond_distance_DH
_geom_hbond_distance_HA
_geom_hbond_distance_DA
_geom_hbond_angle_DHA
_geom_hbond_site_symmetry_A
N1 H1 O2 0.83(2) 2.22(2) 3.002(2) 158(2) .
N2 H2 O1 0.83(2) 1.96(2) 2.783(2) 169(2) .
N3 H3 O2 0.88(2) 2.03(2) 2.885(2) 165(2) 3_656
N4 H4 O5 0.81(2) 2.08(2) 2.880(2) 173(2) .
N5 H5 O4 0.83(2) 2.08(2) 2.898(2) 170(2) .

_diffrn_measured_fraction_theta_max 0.993
_diffrn_reflns_theta_full        25.00
_diffrn_measured_fraction_theta_full 0.993
_refine_diff_density_max         0.207
_refine_diff_density_min         -0.234
_refine_diff_density_rms         0.042

_iucr_refine_instructions_details 
;
TITL JPE-01-883 in P2(1)2(1)2(1)
CELL 0.71073   9.3918  13.5329  51.6239  90.0000  90.0000  90.0000
ZERR   20.00   0.0009   0.0015   0.0047   0.0000   0.0000   0.0000
LATT -1
SYMM 0.5-X, -Y, 0.5+Z
SYMM -X, 0.5+Y, 0.5-Z
SYMM 0.5+X, 0.5-Y, -Z
SFAC C H N O CL
UNIT 320 240 20 20 20
REM   ----------------------------------------------------------
REM   Data collection: Bruker APEX II CCD
REM   Absorption correction: SADABS
REM   Crystal habit: prism; Crystal colour: colourless
REM   A.U. contains 5 independent molecules
REM   ----------------------------------------------------------
L.S.  10
ACTA
SIZE  0.495 0.217 0.162
WPDB -2
CONF
BOND  $H
OMIT     0   1   3
OMIT     0   0   4
OMIT     0   1   1
OMIT     0   1   2
OMIT     1   0   2
OMIT     1   0   3
OMIT     0   1   4
OMIT     0   0   6
FMAP  2
PLAN  10
TWIN
HTAB
EQIV  $1 1-X, 0.5+Y, 1.5-Z
HTAB  N1 O2
HTAB  N2 O1
HTAB  N3 O2_$1
HTAB  N4 O5
HTAB  N5 O4
TEMP -173
WGHT    0.022500    2.432800
BASF   0.04614
FVAR       0.32895
MOLE  1
CL1   5    0.107013   -0.175178    0.753411    11.00000    0.02768    0.01706 =
         0.03788   -0.00299    0.00006   -0.00510
O1    4    0.621119    0.345471    0.793347    11.00000    0.01539    0.01848 =
         0.02370   -0.00027   -0.00130   -0.00111
N1    3    0.487017    0.245060    0.768300    11.00000    0.01460    0.01414 =
         0.02446    0.00208   -0.00435    0.00394
H1    2    0.540960    0.200217    0.773048    11.00000   -1.20000
C1    1    0.291601    0.313138    0.740649    11.00000    0.01824    0.01774 =
         0.01761    0.00336   -0.00250    0.00190
AFIX  13
H1A   2    0.192293    0.296370    0.735218    11.00000   -1.20000
AFIX   0
C2    1    0.407578    0.276333    0.722804    11.00000    0.02271    0.01944 =
         0.02055    0.00373    0.00431    0.00085
AFIX  23
H2A   2    0.378267    0.240968    0.706886    11.00000   -1.20000
H2B   2    0.494063    0.317548    0.720941    11.00000   -1.20000
AFIX   0
C3    1    0.383754    0.225375    0.748381    11.00000    0.01631    0.01667 =
         0.01606   -0.00126    0.00019    0.00332
C4    1    0.518096    0.334144    0.778571    11.00000    0.01602    0.01857 =
         0.01603    0.00302    0.00651   -0.00192
C5    1    0.419600    0.417133    0.772919    11.00000    0.01573    0.01677 =
         0.01862    0.00408    0.00751   -0.00066
C6    1    0.436236    0.505538    0.786648    11.00000    0.01665    0.01956 =
         0.02374    0.00253    0.00475   -0.00363
AFIX  43
H6    2    0.513434    0.513085    0.798373    11.00000   -1.20000
AFIX   0
C7    1    0.340184    0.582045    0.783147    11.00000    0.02661    0.01484 =
         0.03131    0.00064    0.00847   -0.00204
AFIX  43
H7    2    0.352056    0.642522    0.792238    11.00000   -1.20000
AFIX   0
C8    1    0.226497    0.569811    0.766278    11.00000    0.02600    0.01606 =
         0.03232    0.00744    0.00606    0.00711
AFIX  43
H8    2    0.159306    0.621655    0.764152    11.00000   -1.20000
AFIX   0
C9    1    0.210139    0.482887    0.752542    11.00000    0.01819    0.02266 =
         0.02409    0.00600    0.00086    0.00184
AFIX  43
H9    2    0.131901    0.475611    0.741035    11.00000   -1.20000
AFIX   0
C10   1    0.306635    0.406308    0.755386    11.00000    0.01728    0.01696 =
         0.01770    0.00639    0.00390   -0.00164
C11   1    0.316766    0.125325    0.749586    11.00000    0.01236    0.01788 =
         0.01553   -0.00041    0.00226    0.00345
C12   1    0.222536    0.094184    0.730221    11.00000    0.01853    0.02126 =
         0.01704    0.00098    0.00199    0.00238
AFIX  43
H12   2    0.202947    0.136739    0.716026    11.00000   -1.20000
AFIX   0
C13   1    0.157518    0.002728    0.731373    11.00000    0.01604    0.02490 =
         0.01828   -0.00607   -0.00068   -0.00022
AFIX  43
H13   2    0.094486   -0.018014    0.718047    11.00000   -1.20000
AFIX   0
C14   1    0.185783   -0.057965    0.752231    11.00000    0.01576    0.01234 =
         0.02608   -0.00270    0.00602   -0.00078
C15   1    0.276861   -0.029955    0.771690    11.00000    0.01722    0.01646 =
         0.01920    0.00151    0.00415    0.00483
AFIX  43
H15   2    0.294981   -0.072828    0.785884    11.00000   -1.20000
AFIX   0
C16   1    0.341960    0.061758    0.770322    11.00000    0.01377    0.01820 =
         0.01622   -0.00195    0.00023    0.00193
AFIX  43
H16   2    0.404872    0.081662    0.783754    11.00000   -1.20000
AFIX   0
MOLE  2
CL2   5    1.026696    0.633910    0.860007    11.00000    0.04465    0.01854 =
         0.03765   -0.00475    0.00244   -0.00749
O2    4    0.644926    0.094591    0.799931    11.00000    0.01514    0.01937 =
         0.01897    0.00027   -0.00226   -0.00070
N2    3    0.822441    0.203124    0.806486    11.00000    0.01332    0.01616 =
         0.02028    0.00074   -0.00334    0.00250
H2    2    0.767695    0.246025    0.800654    11.00000   -1.20000
C17   1    1.066091    0.149657    0.820462    11.00000    0.01150    0.01969 =
         0.02585   -0.00006   -0.00125    0.00101
AFIX  13
H17   2    1.142322    0.169003    0.832999    11.00000   -1.20000
AFIX   0
C18   1    1.078708    0.192262    0.793475    11.00000    0.01848    0.02130 =
         0.02322   -0.00107    0.00332    0.00001
AFIX  23
H18A  2    1.162136    0.234575    0.789686    11.00000   -1.20000
H18B  2    1.046367    0.150821    0.778808    11.00000   -1.20000
AFIX   0
C19   1    0.967518    0.232351    0.811430    11.00000    0.01370    0.02011 =
         0.01639   -0.00019    0.00059    0.00009
C20   1    0.771486    0.111289    0.806600    11.00000    0.01600    0.02126 =
         0.01001   -0.00217    0.00318    0.00008
C21   1    0.865381    0.030520    0.815640    11.00000    0.01617    0.02031 =
         0.01378   -0.00207    0.00133    0.00330
C22   1    0.810844   -0.065371    0.817237    11.00000    0.01916    0.02152 =
         0.01948   -0.00240    0.00211    0.00123
AFIX  43
H22   2    0.717310   -0.078973    0.811206    11.00000   -1.20000
AFIX   0
C23   1    0.892925   -0.140506    0.827592    11.00000    0.03021    0.01777 =
         0.03842    0.00248   -0.00297    0.00083
AFIX  43
H23   2    0.856414   -0.205874    0.828536    11.00000   -1.20000
AFIX   0
C24   1    1.029361   -0.119733    0.836620    11.00000    0.02935    0.02265 =
         0.05413    0.00516   -0.01182    0.00822
AFIX  43
H24   2    1.085396   -0.171050    0.843952    11.00000   -1.20000
AFIX   0
C25   1    1.083979   -0.025139    0.835010    11.00000    0.02132    0.02659 =
         0.04407    0.00242   -0.01066    0.00249
AFIX  43
H25   2    1.176706   -0.011646    0.841456    11.00000   -1.20000
AFIX   0
C26   1    1.004054    0.050307    0.824021    11.00000    0.01853    0.01857 =
         0.02175   -0.00138   -0.00042    0.00318
C27   1    0.981189    0.332687    0.823214    11.00000    0.01577    0.01964 =
         0.01381    0.00226   -0.00189    0.00090
C28   1    1.109040    0.384153    0.822172    11.00000    0.01885    0.02762 =
         0.02774   -0.00686    0.00517   -0.00162
AFIX  43
H28   2    1.188036    0.355674    0.813432    11.00000   -1.20000
AFIX   0
C29   1    1.123594    0.475877    0.833585    11.00000    0.02289    0.02963 =
         0.03124   -0.00278    0.00409   -0.01143
AFIX  43
H29   2    1.212225    0.509644    0.833040    11.00000   -1.20000
AFIX   0
C30   1    1.008196    0.517683    0.845743    11.00000    0.02946    0.01730 =
         0.01868    0.00100   -0.00373   -0.00092
C31   1    0.879866    0.469524    0.847032    11.00000    0.01746    0.02444 =
         0.02355   -0.00291   -0.00001    0.00174
AFIX  43
H31   2    0.800694    0.499457    0.855375    11.00000   -1.20000
AFIX   0
C32   1    0.867341    0.376512    0.835980    11.00000    0.01465    0.02417 =
         0.02367   -0.00173    0.00033   -0.00185
AFIX  43
H32   2    0.779355    0.342176    0.837163    11.00000   -1.20000
AFIX   0
MOLE  3
CL3   5    0.513098    1.014737    0.631198    11.00000    0.03229    0.01808 =
         0.05023    0.00002    0.00301   -0.00381
O3    4    0.566708    0.382916    0.674826    11.00000    0.02471    0.02557 =
         0.01853    0.00305   -0.00246   -0.00060
N3    3    0.495305    0.521036    0.654232    11.00000    0.01790    0.02067 =
         0.01258   -0.00149   -0.00115   -0.00124
H3    2    0.467375    0.540436    0.669581    11.00000   -1.20000
C33   1    0.437121    0.515853    0.606832    11.00000    0.01940    0.01935 =
         0.01487    0.00094   -0.00205   -0.00174
AFIX  13
H33   2    0.448774    0.557722    0.591012    11.00000   -1.20000
AFIX   0
C34   1    0.297789    0.529793    0.621315    11.00000    0.01921    0.02190 =
         0.01959   -0.00024   -0.00275   -0.00136
AFIX  23
H34A  2    0.227499    0.576564    0.613973    11.00000   -1.20000
H34B  2    0.256086    0.471409    0.630031    11.00000   -1.20000
AFIX   0
C35   1    0.433608    0.572091    0.632347    11.00000    0.01617    0.01935 =
         0.01690    0.00001   -0.00029    0.00018
C36   1    0.540078    0.425383    0.654392    11.00000    0.01131    0.02286 =
         0.01923    0.00058   -0.00208   -0.00388
C37   1    0.559982    0.375755    0.628896    11.00000    0.01206    0.02000 =
         0.02073    0.00022    0.00020   -0.00232
C38   1    0.629794    0.285121    0.628073    11.00000    0.01951    0.01885 =
         0.02644    0.00398   -0.00306   -0.00258
AFIX  43
H38   2    0.662353    0.255436    0.643662    11.00000   -1.20000
AFIX   0
C39   1    0.652007    0.237945    0.604536    11.00000    0.02317    0.01697 =
         0.03274   -0.00344    0.00267   -0.00088
AFIX  43
H39   2    0.699627    0.176049    0.603971    11.00000   -1.20000
AFIX   0
C40   1    0.604709    0.281315    0.582074    11.00000    0.02524    0.02406 =
         0.02372   -0.00548    0.00298   -0.00366
AFIX  43
H40   2    0.620436    0.249050    0.565983    11.00000   -1.20000
AFIX   0
C41   1    0.534397    0.371391    0.582485    11.00000    0.02084    0.02084 =
         0.01922   -0.00043   -0.00166   -0.00539
AFIX  43
H41   2    0.502121    0.400301    0.566778    11.00000   -1.20000
AFIX   0
C42   1    0.511103    0.419562    0.606048    11.00000    0.01478    0.01778 =
         0.02002    0.00063    0.00053   -0.00605
C43   1    0.454865    0.682288    0.632321    11.00000    0.01185    0.02026 =
         0.01957   -0.00056    0.00449    0.00054
C44   1    0.413687    0.738317    0.610941    11.00000    0.02114    0.02374 =
         0.02441   -0.00262   -0.00121   -0.00015
AFIX  43
H44   2    0.372740    0.706125    0.596383    11.00000   -1.20000
AFIX   0
C45   1    0.431221    0.840094    0.610466    11.00000    0.02105    0.02209 =
         0.03078    0.00562    0.00025    0.00133
AFIX  43
H45   2    0.403091    0.877348    0.595732    11.00000   -1.20000
AFIX   0
C46   1    0.490047    0.886247    0.631691    11.00000    0.01844    0.01606 =
         0.03847   -0.00199    0.00861   -0.00034
C47   1    0.529938    0.833647    0.653317    11.00000    0.01759    0.02447 =
         0.02464   -0.00620    0.00872   -0.00476
AFIX  43
H47   2    0.568858    0.866654    0.667933    11.00000   -1.20000
AFIX   0
C48   1    0.512610    0.731626    0.653522    11.00000    0.01733    0.02519 =
         0.01951    0.00058    0.00245   -0.00192
AFIX  43
H48   2    0.540627    0.694992    0.668369    11.00000   -1.20000
AFIX   0
MOLE  4
CL4   5    0.161099    0.021274    0.585845    11.00000    0.05553    0.01929 =
         0.03356    0.00435    0.00460    0.00178
O4    4    0.247247    0.649210    0.555917    11.00000    0.01923    0.01935 =
         0.02104   -0.00079    0.00448   -0.00470
N4    3    0.126668    0.504973    0.556531    11.00000    0.01587    0.01965 =
         0.01825   -0.00344    0.00414   -0.00083
H4    2    0.188527    0.481869    0.547578    11.00000   -1.20000
C49   1   -0.112610    0.489890    0.577437    11.00000    0.01487    0.02236 =
         0.02131    0.00192    0.00222   -0.00302
AFIX  13
H49   2   -0.165338    0.444636    0.589374    11.00000   -1.20000
AFIX   0
C50   1   -0.132433    0.470486    0.548659    11.00000    0.02377    0.02215 =
         0.02486    0.00117   -0.00443   -0.00340
AFIX  23
H50A  2   -0.197663    0.416468    0.543519    11.00000   -1.20000
H50B  2   -0.131797    0.528109    0.536845    11.00000   -1.20000
AFIX   0
C51   1    0.005183    0.442553    0.561500    11.00000    0.01643    0.02093 =
         0.01915   -0.00006   -0.00155   -0.00237
C52   1    0.140823    0.600997    0.562866    11.00000    0.01919    0.02171 =
         0.01059    0.00416   -0.00329    0.00019
C53   1    0.027553    0.646376    0.579057    11.00000    0.01774    0.01951 =
         0.01354    0.00121   -0.00398    0.00247
C54   1    0.045323    0.743581    0.587541    11.00000    0.01824    0.02164 =
         0.01682    0.00315   -0.00140    0.00069
AFIX  43
H54   2    0.125704    0.780518    0.581970    11.00000   -1.20000
AFIX   0
C55   1   -0.053162    0.786576    0.603997    11.00000    0.02541    0.02232 =
         0.02167   -0.00204   -0.00358    0.00161
AFIX  43
H55   2   -0.040885    0.852780    0.609695    11.00000   -1.20000
AFIX   0
C56   1   -0.169975    0.731962    0.612081    11.00000    0.02430    0.03169 =
         0.01879   -0.00100    0.00398    0.00630
AFIX  43
H56   2   -0.237844    0.761095    0.623389    11.00000   -1.20000
AFIX   0
C57   1   -0.188822    0.635174    0.603828    11.00000    0.01888    0.02584 =
         0.02519    0.00360    0.00387   -0.00005
AFIX  43
H57   2   -0.268351    0.598230    0.609788    11.00000   -1.20000
AFIX   0
C58   1   -0.091678    0.591926    0.586847    11.00000    0.01745    0.02106 =
         0.01709    0.00187   -0.00229    0.00070
C59   1    0.044771    0.337152    0.566754    11.00000    0.01718    0.02023 =
         0.01802   -0.00231    0.00423   -0.00370
C60   1   -0.033361    0.258313    0.556698    11.00000    0.01733    0.02571 =
         0.02319   -0.00525    0.00039   -0.00337
AFIX  43
H60   2   -0.111918    0.271094    0.545599    11.00000   -1.20000
AFIX   0
C61   1    0.002041    0.161947    0.562670    11.00000    0.02591    0.02185 =
         0.02917   -0.00622    0.00481   -0.00708
AFIX  43
H61   2   -0.052732    0.108758    0.555967    11.00000   -1.20000
AFIX   0
C62   1    0.117098    0.143578    0.578384    11.00000    0.03684    0.01710 =
         0.02453    0.00053    0.00883   -0.00073
C63   1    0.199012    0.219142    0.588176    11.00000    0.03150    0.02621 =
         0.02607    0.00151   -0.00515   -0.00096
AFIX  43
H63   2    0.279607    0.205408    0.598698    11.00000   -1.20000
AFIX   0
C64   1    0.161465    0.315939    0.582365    11.00000    0.02674    0.01999 =
         0.02656   -0.00005   -0.00426   -0.00503
AFIX  43
H64   2    0.216638    0.368692    0.589195    11.00000   -1.20000
AFIX   0
MOLE  5
CL5   5    0.665888    1.031294    0.554761    11.00000    0.03854    0.03137 =
         0.07490   -0.02222   -0.00339   -0.00587
O5    4    0.365722    0.428235    0.527943    11.00000    0.02331    0.01975 =
         0.02323    0.00184    0.00382   -0.00487
N5    3    0.452582    0.579346    0.518215    11.00000    0.01887    0.02078 =
         0.01966   -0.00093    0.00514    0.00099
H5    2    0.389018    0.602951    0.527527    11.00000   -1.20000
C65   1    0.644638    0.599612    0.484789    11.00000    0.01864    0.02837 =
         0.01893   -0.00162    0.00481   -0.00347
AFIX  13
H65   2    0.731265    0.640627    0.481434    11.00000   -1.20000
AFIX   0
C66   1    0.506636    0.638737    0.473489    11.00000    0.03111    0.02634 =
         0.02107    0.00316   -0.00092   -0.00102
AFIX  23
H66A  2    0.511208    0.700166    0.463109    11.00000   -1.20000
H66B  2    0.435598    0.589880    0.467431    11.00000   -1.20000
AFIX   0
C67   1    0.531115    0.646993    0.502143    11.00000    0.01841    0.02077 =
         0.01821    0.00307    0.00161    0.00030
C68   1    0.455483    0.479882    0.516632    11.00000    0.02063    0.01923 =
         0.01436    0.00030   -0.00458   -0.00130
C69   1    0.575181    0.434499    0.502047    11.00000    0.01842    0.02410 =
         0.01627   -0.00216   -0.00507   -0.00006
C70   1    0.597973    0.333203    0.504173    11.00000    0.02405    0.02519 =
         0.02199   -0.00215   -0.00562    0.00224
AFIX  43
H70   2    0.534520    0.294050    0.514175    11.00000   -1.20000
AFIX   0
C71   1    0.712790    0.288828    0.491786    11.00000    0.03365    0.02632 =
         0.03011   -0.00754   -0.01179    0.01120
AFIX  43
H71   2    0.727532    0.219582    0.493179    11.00000   -1.20000
AFIX   0
C72   1    0.805428    0.346402    0.477408    11.00000    0.02197    0.04178 =
         0.03027   -0.01081   -0.00022    0.01285
AFIX  43
H72   2    0.883935    0.316404    0.468875    11.00000   -1.20000
AFIX   0
C73   1    0.784614    0.447277    0.475364    11.00000    0.01908    0.04153 =
         0.02140   -0.00618   -0.00006   -0.00136
AFIX  43
H73   2    0.849670    0.486121    0.465623    11.00000   -1.20000
AFIX   0
C74   1    0.669182    0.492378    0.487454    11.00000    0.01970    0.03058 =
         0.01492   -0.00512   -0.00333   -0.00114
C75   1    0.564163    0.742809    0.515086    11.00000    0.01509    0.02295 =
         0.02317    0.00102    0.00555   -0.00194
C76   1    0.560505    0.831468    0.501419    11.00000    0.03109    0.02616 =
         0.02466    0.00239    0.00701    0.00233
AFIX  43
H76   2    0.534799    0.831283    0.483621    11.00000   -1.20000
AFIX   0
C77   1    0.593838    0.919763    0.513443    11.00000    0.03590    0.01935 =
         0.04328    0.00366    0.01065   -0.00052
AFIX  43
H77   2    0.591828    0.979930    0.503969    11.00000   -1.20000
AFIX   0
C78   1    0.629889    0.919599    0.539226    11.00000    0.01665    0.02546 =
         0.04927   -0.01278    0.00563   -0.00337
C79   1    0.635863    0.833161    0.553210    11.00000    0.03047    0.03484 =
         0.02885   -0.00596   -0.00534   -0.00570
AFIX  43
H79   2    0.662324    0.834005    0.570970    11.00000   -1.20000
AFIX   0
C80   1    0.602727    0.744787    0.541025    11.00000    0.03347    0.02700 =
         0.02576    0.00300   -0.00116   -0.00656
AFIX  43
H80   2    0.606481    0.684809    0.550562    11.00000   -1.20000
MOLE  0
HKLF  4
 
REM  JPE-01-883 in P2(1)2(1)2(1)
REM R1 =  0.0329 for  10649 Fo > 4sig(Fo)  and  0.0373 for all  11343 data
REM    872 parameters refined using      0 restraints
 
END  
     
WGHT      0.0225      2.4327 
REM Highest difference peak  0.207,  deepest hole -0.234,  1-sigma level  0.042
Q1    1   0.0597  0.6384  0.5668  11.00000  0.05    0.21
Q2    1  -0.0415  0.4412  0.5798  11.00000  0.05    0.20
Q3    1   0.0515  0.6789  0.5887  11.00000  0.05    0.18
Q4    1  -0.0439  0.6279  0.5771  11.00000  0.05    0.18
Q5    1   0.3031  0.3824  0.5157  11.00000  0.05    0.17
Q6    1  -0.0147  0.7780  0.5877  11.00000  0.05    0.17
Q7    1   1.2009  0.5256  0.8224  11.00000  0.05    0.17
Q8    1   1.0001  0.1864  0.8209  11.00000  0.05    0.16
Q9    1   0.5150  0.7863  0.5045  11.00000  0.05    0.16
Q10   1   0.3172  0.3731  0.7443  11.00000  0.05    0.16
;
_iucr_refine_reflections_details 
;
   4   0   0 428.842  12.995   4
  -4   0   0 421.017  12.629  10
  -4   0   0 410.169  13.270   8
  -4   0   0 404.821  13.013   6
  -5   0   0 3.28462 2.19208   8
   5   0   0 4.02645 2.00902   5
   5   0   0 6.97954 2.30426   3
   5   0   0 2.75304 2.11327   4
  -5   0   0 -1.1374  1.9318   6
   5   0   0 1.39248 1.66208   9
  -6   0   0 1639.23   32.95   6
   6   0   0 1754.07   30.27   9
   6   0   0 1635.69   29.42   3
  -6   0   0 1631.90   33.02   8
   6   0   0 1709.38   29.18   5
  -6   0   0 1600.41   30.99  10
  -7   0   0 0.52294 2.59567   8
  -7   0   0 -1.9933  2.9123   6
   7   0   0 -4.5986  3.4916   4
  -7   0   0 2.17078 2.69479  10
  -8   0   0 138.469  11.776   8
  -8   0   0 159.748  11.724  10
  -8   0   0 142.033  11.666   6
  -9   0   0 -8.8147  4.4212   8
 -10   0   0 22.6564  6.4746   6
 -10   0   0 18.1141  6.2352   8
 -11   0   0 1.38924 6.74858   6
   0  -1   0 -5.7571  0.3232   1
   0  -1   0 -5.2560  0.3641   1
   0   1   0 -5.4649  0.3586   1
   1   1   0 36.6257  1.9621   1
  -1   1   0 26.8472  1.7866   1
   1   1   0 36.5662  1.9847   1
  -1  -1   0 28.8182  1.8175   1
  -1  -1   0 30.8015  1.8640   1
   1  -1   0 38.4612  2.0744   1
  -1   1   0 31.0514  1.9137   1
   1  -1   0 36.5249  2.0246   1
   2  -1   0 111.187   3.434   1
  -2   1   0 107.737   3.473   1
   2  -1   0 109.393   3.418   1
   2   1   0 112.804   3.322   1
  -4  -1   0 15.6836  2.9947   8
   4   1   0 19.7380  3.0849   4
  -4   1   0 12.0751  2.6110  10
  -4   1   0 19.2284  3.1651   6
   4   1   0 11.0296  2.5078   5
  -4   1   0 14.8007  2.8237   8
  -4  -1   0 15.0221  2.9754   6
   4  -1   0 20.2010  3.1106   3
   5   1   0 200.817   9.752   5
  -5   1   0 176.879   9.847   6
  -5  -1   0 171.030  10.107   8
  -5  -1   0 192.765   9.337  10
   5  -1   0 183.716   9.284   3
   5  -1   0 174.311   9.326   9
   5   1   0 183.744   8.296   9
   5   1   0 192.799   9.940   4
   5  -1   0 193.910   8.660   5
   5   1   0 189.787   8.975   3
  -5  -1   0 186.413  10.107   6
  -5   1   0 171.449   9.703   8
  -5   1   0 169.181   9.598  10
   5  -1   0 190.864   9.812   4
   6  -1   0 21.3912  3.8708   3
  -6  -1   0 21.1702  4.2298   6
   6  -1   0 20.2380  3.8280   9
   6   1   0 21.2360  3.6745   3
  -6   1   0 18.1501  3.9506   8
   6   1   0 20.2061  3.8814   5
  -6  -1   0 20.6465  4.2595   8
   6   1   0 20.3554  3.9961   4
  -6   1   0 16.0590  3.8501  10
  -6   1   0 11.5283  3.5247   6
   6  -1   0 25.3776  4.3875   4
  -6  -1   0 19.6124  3.8532  10
  -7   1   0 120.747  10.026   6
   7  -1   0 131.804   9.391   3
  -7  -1   0 129.882  10.454   6
   7   1   0 135.571   9.564   5
  -7  -1   0 121.101  10.292   8
  -7   1   0 120.571  10.040   8
  -7  -1   0 134.157   9.625  10
  -7   1   0 141.474  10.502  10
   7   1   0 131.186   9.788   4
   7  -1   0 136.083  10.090   4
  -8   1   0 34.6503  6.4219   6
  -8   1   0 37.7603  6.2137  10
  -8  -1   0 34.7085  6.3806   6
  -8  -1   0 35.4196  6.3947   8
  -8   1   0 39.9138  6.6096   8
  -9  -1   0 162.527  13.324   6
  -9  -1   0 177.899  14.304   8
  -9   1   0 153.664  13.135   6
  -9   1   0 184.976  14.071   8
 -10  -1   0 285.203  19.208   8
 -10   1   0 287.873  19.134   6
 -10  -1   0 309.947  19.560   6
 -10   1   0 297.689  19.244   8
 -11   1   0 1.36176 4.91924   6
   0   2   0 3934.68   70.90   1
   0  -2   0 4021.61   58.49   1
  -1  -2   0 2472.69   36.36   1
  -1   2   0 2448.90   37.57   1
  -2   2   0 1322.39   20.61   1
  -2   2   0 1307.10   17.70   1
  -2  -2   0 1339.58   16.60   1
   2   2   0 1322.08   18.14   1
   2  -2   0 1363.91   17.13   1
   3   2   0 1121.33   16.14   1
  -3  -2   0 1094.55   16.53   1
   3  -2   0 1121.84   15.16   1
  -4   2   0 71.3196  5.7434   6
  -4  -2   0 74.5923  5.7655   6
  -4   2   0 79.9075  6.2271  10
  -4  -2   0 81.3794  6.3112   8
   4  -2   0 88.0218  5.9998   3
  -4   2   0 83.7332  6.1722   9
  -4   2   0 82.2960  4.2028   1
   4   2   0 81.3025  5.9687   4
  -4  -2   0 80.6714  5.8784   5
  -4   2   0 89.1842  6.0473   8
   4  -2   0 80.4942  3.9921   1
  -5  -2   0 7.93796 2.36914   3
  -5  -2   0 10.5252  2.5430  10
  -5  -2   0 10.5663  3.1092   8
  -5   2   0 13.6763  3.1459   8
  -5   2   0 13.2839  3.4026  10
   5   2   0 11.6009  3.1731   5
   5   2   0 15.0086  3.2103   4
   5  -2   0 8.90459 2.56657   3
   6   2   0 940.351  23.753   5
   6  -2   0 1024.18   23.93   3
  -6   2   0 981.780  25.214   8
  -6   2   0 1003.65   25.90  10
  -6  -2   0 1018.98   26.71   8
   6   2   0 1031.88   25.26   4
  -6   2   0 1003.35   25.96   6
   6  -2   0 1017.82   25.47   9
  -6  -2   0 1035.42   26.08   6
   7  -2   0 217.474  12.077   3
  -7   2   0 225.686  13.326   8
  -7  -2   0 227.602  14.161   8
  -7   2   0 231.987  13.691   6
   7   2   0 233.837  13.087   4
  -7   2   0 233.516  13.876  10
   7  -2   0 234.809  13.173   9
  -7  -2   0 221.256  13.344   6
   7  -2   0 223.705  12.956   4
   7   2   0 226.591  12.809   5
  -8  -2   0 22.7961  5.5101   8
  -8   2   0 22.6710  5.3330   8
  -8   2   0 34.3302  6.1813  10
  -8   2   0 28.9684  6.0324   6
  -8  -2   0 37.1413  6.3446   6
  -9   2   0 34.9059  6.8772   8
  -9  -2   0 44.7447  7.4422   6
  -9   2   0 46.1052  7.7778   6
 -10   2   0 21.1586  6.5002   6
 -10  -2   0 17.8924  6.2288   6
 -10   2   0 13.6476  5.6384   8
 -11  -2   0 22.9402  6.7332   6
   0  -3   0 -5.3734  1.6057   1
   0   3   0 -4.3818  1.5196   1
   0   3   0 -1.8075  1.5187   1
   0  -3   0 -0.8715  1.5873   1
   1  -3   0 331.961  10.241   1
   1   3   0 336.021  10.016   1
   1   3   0 343.869  10.142   1
  -1  -3   0 333.785  10.067   1
  -1   3   0 325.038  10.148   1
   1  -3   0 350.386  10.332   1
  -1  -3   0 343.482  10.245   1
  -1   3   0 334.867  10.152   1
  -2   3   0 75.4137  4.9750   1
   2  -3   0 72.3674  4.8484   1
   2   3   0 75.5542  4.8978   1
  -2  -3   0 80.6599  5.0810   1
  -2   3   0 77.1183  5.0292   1
  -2  -3   0 82.4751  5.1435   1
   2  -3   0 75.5919  4.9690   1
   2   3   0 80.9364  5.0945   1
   3  -3   0 1815.84   23.72   1
   3   3   0 1802.79   25.23   4
   3  -3   0 1792.14   23.38   1
  -3   3   0 1823.37   25.41   6
  -3  -3   0 1745.99   25.36   5
  -3   3   0 1807.24   31.32   1
  -3   3   0 1745.44   26.36   9
   3   3   0 1808.70   23.50   1
  -3  -3   0 1816.95   23.41   1
  -3   3   0 1779.23   26.31  10
  -3  -3   0 1684.30   24.76   8
  -4  -3   0 1494.88   26.21   5
  -4  -3   0 1467.24   26.55   8
  -4   3   0 1522.00   26.41   6
   4  -3   0 1520.77   21.35   1
   4  -3   0 1531.39   25.54   3
  -4   3   0 1492.21   26.96   9
  -4   3   0 1495.07   23.75   8
   4   3   0 1488.67   25.39   4
  -4   3   0 1520.42   27.29  10
  -4   3   0 1507.07   24.06   7
  -5   3   0 70.0640  6.2127   8
   5  -3   0 82.2376  6.6498   3
  -5   3   0 81.8841  7.2739  10
  -5  -3   0 80.3486  5.9049   3
  -5  -3   0 90.8540  7.2955   5
  -5  -3   0 79.8261  6.7300   6
   5   3   0 80.9230  6.7057   4
  -5  -3   0 73.3027  6.8471   8
  -5   3   0 78.6211  6.8902   6
   6  -3   0 384.180  15.178   3
  -6  -3   0 405.091  16.191   6
  -6   3   0 370.218  16.194   6
  -6   3   0 398.768  16.853  10
  -6  -3   0 369.031  16.381   8
   6   3   0 358.293  15.361   5
   6   3   0 393.826  15.839   4
  -6   3   0 368.749  15.203   8
   7  -3   0 37.1536  5.9939   9
   7  -3   0 31.1714  5.1647   3
   7   3   0 48.6301  6.4513   5
  -7  -3   0 29.8145  5.4510   6
  -7  -3   0 40.8653  6.5003   8
  -7   3   0 48.5609  6.9623   6
   7   3   0 37.8671  5.7666   4
  -7   3   0 33.8868  6.0194  10
  -7   3   0 34.9211  5.6441   8
   8  -3   0 35.7375  6.4100   9
  -8   3   0 46.1325  7.1217   6
  -8   3   0 43.5308  7.0940  10
  -8   3   0 53.4605  7.2710   8
  -8  -3   0 40.8598  6.6171   6
  -8  -3   0 40.2908  6.9332   8
   8  -3   0 24.1884  5.1515   3
   8   3   0 37.8673  6.3877   5
   8   3   0 36.8574  6.1965   4
  -9   3   0 48.9479  8.1892   6
  -9  -3   0 36.8863  7.0468   6
  -9  -3   0 54.0799  8.5321   8
 -10  -3   0 23.0950  6.5647   8
   0  -4   0 248.354  10.232   1
   0   4   0 270.533  10.715   1
   0   4   0 264.244  10.514   1
   0  -4   0 258.394  10.342   1
   1   4   0 350.744  12.063   1
  -1  -4   0 350.366  12.081   1
   1   4   0 354.090  11.927   1
  -1   4   0 352.926  12.052   1
   1  -4   0 350.128  12.035   1
  -1  -4   0 356.236  11.926   1
  -1   4   0 333.624  11.940   1
   1  -4   0 345.503  12.032   1
   2   4   0 301.841  10.960   1
   2  -4   0 291.951  11.015   1
   2  -4   0 303.628  11.267   1
  -2   4   0 286.138  11.079   1
  -2  -4   0 293.428  10.904   1
   2  -4   0 291.795   9.634   3
  -2  -4   0 293.361  10.119   5
   2   4   0 304.482  11.122   1
  -2   4   0 295.970  11.282   1
  -2  -4   0 293.275  10.919   1
   3  -4   0 346.072  11.951   1
   3   4   0 356.294  11.714   1
   3  -4   0 360.561  12.130   1
  -3   4   0 340.451  12.155   1
  -3  -4   0 347.620  11.500   8
   3  -4   0 372.230  11.493  11
  -3   4   0 374.807  12.659   1
  -3  -4   0 335.364  11.772   1
  -3   4   0 359.667  11.526   6
  -3   4   0 369.522  11.211   2
  -3   4   0 344.639  12.597   9
   3   4   0 355.103  11.763   4
   3  -4   0 368.125  11.942   3
   3   4   0 362.537  11.990   1
  -3  -4   0 352.586  12.087   5
  -3   4   0 357.307  12.134  10
  -3  -4   0 376.674  12.331   1
  -3  -4   0 374.235  10.893   2
  -3   4   0 357.535  12.037   7
  -4  -4   0 326.360  10.924   3
  -4   4   0 330.798  12.589   6
  -4   4   0 321.700  12.090   7
  -4  -4   0 316.738  12.827   5
   4  -4   0 330.845  11.496   1
   4  -4   0 335.208  11.680  11
  -4  -4   0 338.157  13.138   8
  -4   4   0 318.857  13.268   9
  -4  -4   0 330.838  10.160   2
  -4   4   0 338.480  13.286  10
   4   4   0 336.351  12.634   4
  -4   4   0 337.301  10.756   2
   4  -4   0 329.259  12.326   3
   4   4   0 332.756  11.333   1
  -5  -4   0 354.484  14.912   8
  -5   4   0 375.224  13.790   7
   5   4   0 365.980  14.290   4
   5  -4   0 359.922  14.254   3
  -5   4   0 358.999  15.252   9
   5  -4   0 352.027  12.466  11
  -5   4   0 355.382  14.575   6
  -5  -4   0 360.588  14.800   5
  -5   4   0 380.902  15.696  10
   6  -4   0 462.656  16.976   3
  -6   4   0 453.808  18.008   6
  -6  -4   0 470.153  18.748   8
  -6   4   0 447.252  18.347  10
   6   4   0 462.873  17.371   4
  -6  -4   0 464.137  18.189   5
  -7  -4   0 -0.8915  2.7933   8
   7   4   0 -7.1949  5.0016   5
   7  -4   0 -5.7368  3.1269   3
  -7   4   0 6.18606 3.73433   6
  -7   4   0 -1.9555  3.2190  10
   7   4   0 -0.6943  2.6472   4
  -8   4   0 7.41195 4.01624   6
   8  -4   0 4.33893 3.70509   9
   8  -4   0 -1.5458  2.9397   3
  -8  -4   0 -1.0080  3.1514   8
   8   4   0 6.80409 3.54467   4
  -8   4   0 1.93738 3.45172  10
  -9   4   0 80.0527 10.1173   6
  -9  -4   0 57.8820  9.0435   8
   9  -4   0 85.2088 10.0350   9
 -10  -4   0 17.6562  6.2279   8
 -10   4   0 15.2506  6.1371   6
   0  -5   0 -1.2532  1.8602   1
   0  -5   0 0.30548 1.45138  11
   0   5   0 2.16804 1.95823   1
   0   5   0 5.81894 2.35705   1
   0  -5   0 -4.6924  2.3698   1
   1  -5   0 531.569  13.793  11
  -1  -5   0 548.361  16.824   1
  -1  -5   0 538.443  14.747   2
   1   5   0 552.218  16.800   1
   1  -5   0 551.243  16.898   1
  -1  -5   0 538.838  13.702  11
  -1   5   0 535.401  15.041   2
   1  -5   0 559.003  16.918   1
   1   5   0 536.081  16.489   1
  -1   5   0 533.988  16.641   1
  -1   5   0 555.651  16.982   1
   1  -5   0 538.638  13.096   3
  -1   5   0 565.047  15.008   7
  -1  -5   0 541.582  16.455   1
  -2   5   0 1.86322 1.90624   7
  -2  -5   0 7.80886 2.40987   2
   2   5   0 9.70508 2.68379   1
   2  -5   0 5.97833 2.06468  11
  -2  -5   0 9.35465 2.41568   5
   2  -5   0 5.10640 2.19755   1
   2   5   0 5.81968 2.44324   1
  -2   5   0 5.43076 2.48982   1
   2  -5   0 9.67113 2.34396   3
  -2  -5   0 11.2552  2.9637   1
  -2  -5   0 5.12891 1.99297  11
  -3  -5   0 54.3661  4.8867   8
  -3   5   0 50.2593  5.0065  10
  -3  -5   0 61.7951  4.9783  11
  -3  -5   0 53.3062  4.3602   3
   3  -5   0 42.3814  4.4921   3
  -3   5   0 53.5683  5.0093   6
  -3  -5   0 51.1285  5.1419   5
   3   5   0 58.3875  5.4666   1
  -3   5   0 49.2885  5.1175   7
   3   5   0 48.0018  4.7812   4
  -3   5   0 49.8437  4.7795   2
  -3  -5   0 54.8304  4.8319   2
   3  -5   0 57.5336  5.6850   1
   3  -5   0 54.6148  4.9641  11
  -3   5   0 48.3822  5.2864   9
  -4   5   0 828.720  21.038   7
   4   5   0 806.658  20.153   4
  -4  -5   0 848.877  20.922   8
  -4   5   0 817.342  20.592   6
  -4  -5   0 812.279  17.998   3
  -4   5   0 841.154  18.852   2
   4  -5   0 818.512  19.323  11
  -4  -5   0 800.162  21.144   5
   4  -5   0 801.044  20.208   3
  -4  -5   0 855.951  18.908  11
  -4  -5   0 804.225  17.879   2
  -4   5   0 807.079  21.188  10
  -4   5   0 823.370  22.354   9
   5  -5   0 898.664  22.868   3
  -5   5   0 899.782  19.468   2
   5   5   0 898.693  22.573   4
  -5   5   0 879.158  23.349   6
  -5   5   0 885.467  22.793   7
  -5  -5   0 860.049  23.856   5
  -5   5   0 869.045  24.765   9
  -5   5   0 902.968  24.751  10
   5  -5   0 904.561  21.256  11
  -5  -5   0 880.008  23.521   8
   6  -5   0 296.672  14.184   3
  -6  -5   0 311.691  15.641   8
   6   5   0 279.581  13.964   4
  -6  -5   0 264.316  14.266   5
  -6   5   0 298.855  15.548  10
  -6   5   0 281.271  14.534   6
   7   5   0 764.965  24.273   4
   7  -5   0 762.241  24.135   3
   7   5   0 770.656  26.226   5
  -7   5   0 760.590  26.201   6
  -7   5   0 732.977  25.792  10
  -8   5   0 179.152  13.838  10
   8  -5   0 149.478  12.758   9
   8   5   0 160.764  11.953   4
  -8   5   0 155.249  12.811   6
   8  -5   0 135.021  11.062   3
  -8  -5   0 155.804  12.926   8
   9   5   0 5.38405 4.16740   5
  -9   5   0 5.51845 4.40840   6
 -10   5   0 6.95865 4.80896   6
   0  -6   0 1676.20   28.53   2
   0  -6   0 1704.62   32.68   1
   0   6   0 1651.97   26.67   7
   0   6   0 1669.01   28.75   2
   0  -6   0 1727.92   24.47   3
   0  -6   0 1739.42   23.68   5
   0   6   0 1649.71   32.09   1
   0  -6   0 1674.21   26.82  11
   1  -6   0 2099.34   30.11  11
  -1  -6   0 2100.96   36.39   1
  -1  -6   0 2104.68   26.72   3
  -1  -6   0 2154.06   28.90   5
  -1   6   0 2107.54   31.41   7
  -1  -6   0 2084.68   31.81   2
   1   6   0 2128.80   35.78   1
   1  -6   0 2126.23   36.15   1
  -1  -6   0 2125.88   30.10  11
  -1   6   0 2181.03   29.64   9
  -1   6   0 2124.45   36.72   1
   1  -6   0 2089.29   31.72   2
  -1   6   0 2101.95   32.59   2
   1  -6   0 2130.32   28.25   3
   1   6   0 2204.48   33.02   2
   1   6   0 2201.84   29.91   7
   2  -6   0 379.104  12.686   3
  -2  -6   0 378.389  11.411   3
  -2  -6   0 369.185  15.192   1
   2  -6   0 395.498  15.661   1
  -2  -6   0 364.227  12.526  11
  -2   6   0 364.075  15.134   1
   2  -6   0 374.173  13.115  11
  -2  -6   0 367.639  13.438   2
  -2   6   0 380.616  13.923   2
  -2   6   0 359.603  13.457   7
   2   6   0 369.379  15.198   1
  -2   6   0 392.034  13.852   9
  -2   6   0 387.086  12.204  10
   2   6   0 387.726  12.052   7
  -2  -6   0 402.386  13.580   5
  -3  -6   0 511.091  14.054   3
  -3   6   0 509.196  16.208   2
  -3  -6   0 494.463  14.162   8
   3  -6   0 501.768  15.540   3
  -3   6   0 496.087  16.443   7
  -3   6   0 517.577  17.209   9
  -3   6   0 498.314  15.767  10
  -3  -6   0 505.243  16.548   5
  -3   6   0 515.351  15.305   6
   3  -6   0 516.945  15.916  11
  -3  -6   0 494.081  15.449   2
  -3  -6   0 529.714  15.412  11
  -4  -6   0 27.5433  4.1123   8
  -4  -6   0 48.3865  5.8739   5
  -4  -6   0 32.5134  4.2773   2
  -4   6   0 32.0013  4.8035  10
  -4   6   0 36.6118  4.7183   2
  -4   6   0 34.3505  5.0153   7
  -4  -6   0 32.0087  4.0156   3
   4  -6   0 33.3378  4.5678  11
  -4   6   0 30.9947  4.5305   6
   4  -6   0 37.1971  4.8035   3
  -4   6   0 38.9004  5.4770   9
   4   6   0 34.3803  4.6883   4
   5  -6   0 53.9077  5.8730  11
  -5  -6   0 54.1839  6.6516   5
   5  -6   0 45.6247  5.7503   3
   5   6   0 52.7320  6.2630   4
  -5   6   0 56.8981  5.6733   2
  -5   6   0 53.3184  6.6333  10
  -5   6   0 46.8403  6.1396   7
  -5   6   0 42.5624  6.3625   9
  -5   6   0 58.7847  6.5121   6
  -5  -6   0 46.0546  5.1308   2
  -5  -6   0 41.8487  5.5906   8
  -6  -6   0 84.7968  8.5472   8
  -6   6   0 93.9137  9.1322  10
  -6   6   0 88.2610  8.7064   6
   6   6   0 88.2884  8.1926   4
   6  -6   0 80.6667  8.1121   3
  -6  -6   0 93.4706  9.1590   5
   7  -6   0 -1.5054  2.8929   3
  -7  -6   0 3.98052 3.69775   8
   7   6   0 0.16381 2.74623   4
  -7   6   0 5.37103 3.69843   6
  -7  -6   0 3.04248 3.55428   5
  -7   6   0 5.91281 3.68843  10
  -8   6   0 73.4846  9.3594   6
   8   6   0 79.3982  8.8494   4
  -8   6   0 69.0057  9.3455  10
   8  -6   0 69.0163  8.2564   3
   8  -6   0 78.5124  9.8444   9
  -8  -6   0 60.1865  8.5870   8
  -9   6   0 2.62229 4.55708   6
  -9  -6   0 0.38953 3.41267   8
   9  -6   0 0.64511 3.21919   3
   9  -6   0 8.41618 4.84807   9
 -10   6   0 31.3720  7.8861   6
   0  -7   0 -0.9023  1.8862   3
   0  -7   0 4.88622 2.37640  11
   0  -7   0 1.42829 2.05334   2
   0   7   0 -1.1014  1.9939   2
   1  -7   0 306.953  13.323   2
   1  -7   0 329.395  11.993   3
  -1  -7   0 328.166  11.401   3
   1   7   0 335.939  13.953   2
   1  -7   0 322.353  10.201   5
  -1   7   0 315.910  13.698   2
   1   7   0 340.668  12.640   7
  -1  -7   0 304.931  13.272   2
  -1  -7   0 331.005  12.175   5
  -1  -7   0 332.181  12.889  11
  -1   7   0 324.215  12.207   9
   1  -7   0 330.171  13.140  11
  -1   7   0 316.155  13.278   7
   2  -7   0 65.3494  6.2947   2
  -2   7   0 76.6260  7.8150   1
   2   7   0 63.2710  5.5469   7
  -2  -7   0 67.0749  7.4057   1
   2   7   0 73.2846  6.7112   2
  -2  -7   0 69.0307  6.1199  11
  -2  -7   0 75.5956  6.4158   5
  -2   7   0 61.0678  6.3446   7
  -2   7   0 63.6447  5.9849   9
  -2  -7   0 59.0126  6.0124   2
  -2   7   0 57.4779  6.1032   2
  -2  -7   0 61.1458  5.0994   3
   2  -7   0 62.8026  5.6530   3
   2  -7   0 68.5712  6.2963  11
  -2   7   0 65.5666  5.4250  10
  -3   7   0 201.423  11.465   9
   3  -7   0 174.341   9.758   3
  -3   7   0 192.549   9.964   6
   3  -7   0 187.626  10.431  11
  -3  -7   0 197.200  10.727   2
  -3  -7   0 192.088  10.852   5
  -3  -7   0 189.037   9.140   3
  -3  -7   0 176.393   9.731  11
  -3   7   0 193.291  11.169   7
  -3   7   0 191.664  10.941   2
  -3   7   0 185.841  10.076  10
  -4  -7   0 31.0371  4.6578   2
   4  -7   0 35.6574  4.9918  11
  -4   7   0 27.4255  5.0027   7
  -4  -7   0 26.4232  4.2798   8
  -4   7   0 34.2751  4.8903   6
  -4   7   0 33.1326  4.9965   2
  -4   7   0 31.7293  4.9108  10
   4  -7   0 24.1635  4.3708   3
  -4  -7   0 34.0705  5.4840   5
  -4   7   0 30.0515  5.3415   9
  -5   7   0 416.668  17.362   6
  -5   7   0 430.465  17.870   7
  -5   7   0 454.092  16.860   2
  -5  -7   0 461.484  17.669   8
   5  -7   0 429.750  16.491  11
  -5   7   0 421.625  18.925   9
  -5  -7   0 416.320  18.059   5
   5  -7   0 427.229  17.106   3
  -5   7   0 404.293  17.522  10
  -5  -7   0 427.338  15.725   2
   6  -7   0 304.240  15.529   3
  -6  -7   0 292.716  16.477   5
  -6   7   0 333.986  17.119  10
  -6   7   0 310.269  16.123   6
   6   7   0 309.212  15.394   4
  -6  -7   0 335.765  16.487   8
   7  -7   0 0.14538 2.93979   3
  -7  -7   0 6.78698 4.07522   5
   7   7   0 4.71689 3.57650   4
  -7   7   0 -2.8794  3.4923   6
  -7  -7   0 -2.6749  3.1404   8
  -7   7   0 4.44619 3.63887  10
  -8   7   0 268.253  17.272   6
   8   7   0 250.089  15.418   4
   8  -7   0 241.584  17.326   9
  -8   7   0 264.027  17.505  10
   8   7   0 242.156  16.695   5
  -8  -7   0 261.751  16.820   8
  -9   7   0 89.2775 11.0653   6
  -9  -7   0 88.1859 11.0572   8
   9  -7   0 94.8572 11.7030   9
 -10   7   0 5.95863 5.53838   6
  10  -7   0 -3.5937  5.1986   9
  10   7   0 1.02880 5.09143   5
   0  -8   0 1714.59   28.28   3
   0   8   0 1691.82   31.52   7
   0   8   0 1755.79   34.53   2
   0  -8   0 1668.28   31.39  11
   0  -8   0 1697.22   33.54   2
   0  -8   0 1679.08   27.12   5
  -1  -8   0 114.676   7.744   5
   1  -8   0 116.246   8.439  11
   1   8   0 109.364   8.771   2
  -1  -8   0 104.833   8.628   2
  -1   8   0 103.368   8.656   2
  -1   8   0 121.117   8.779   7
   1   8   0 119.345   8.220   7
  -1  -8   0 113.267   7.362   3
  -1   8   0 125.423   8.133   9
   1  -8   0 120.067   9.096   2
  -1  -8   0 118.377   8.537  11
   1  -8   0 123.687   6.944   5
   1  -8   0 120.756   7.909   3
  -2   8   0 776.699  23.248   2
  -2  -8   0 803.840  19.200   3
   2  -8   0 785.733  21.762  11
  -2  -8   0 775.399  21.212   5
  -2   8   0 809.844  22.145   9
   2   8   0 819.683  20.732   7
   2  -8   0 787.464  20.505   3
  -2  -8   0 787.121  23.006   2
  -2  -8   0 795.227  21.634  11
   2   8   0 844.406  23.846   2
  -2   8   0 798.978  23.205   7
   2  -8   0 840.249  23.547   2
   3  -8   0 186.739  11.055  11
  -3  -8   0 169.063   9.195   3
  -3   8   0 168.443  11.010   2
  -3   8   0 164.024  11.054   7
  -3  -8   0 158.289  10.579   2
  -3  -8   0 180.333  10.642  11
  -3   8   0 162.283   9.645   6
  -3  -8   0 175.150  10.955   5
  -3   8   0 174.009  11.186   9
  -3   8   0 176.167   9.976  10
   3  -8   0 178.147  10.471   3
  -4   8   0 148.397  11.168   7
  -4  -8   0 164.245  11.240   5
  -4   8   0 141.228  10.003  10
  -4   8   0 153.411  10.715   2
  -4   8   0 154.542  10.363   6
  -4  -8   0 155.740  10.390   2
   4  -8   0 160.096  10.418  11
  -4   8   0 153.763  11.329   9
   4  -8   0 149.958  10.257   3
  -5  -8   0 31.5157  5.9355   5
  -5   8   0 45.3341  6.2541   2
  -5  -8   0 51.9974  6.2584   2
   5  -8   0 34.7967  5.5757  11
  -5   8   0 32.5595  5.4858   6
   5  -8   0 47.9910  6.4816   3
  -5   8   0 38.4525  6.9285   9
  -5   8   0 44.0097  6.7685   7
  -5   8   0 45.5693  6.5870  10
  -6   8   0 157.250  13.006   9
  -6  -8   0 168.630  12.961   5
  -6   8   0 152.240  12.006  10
  -6   8   0 162.746  12.105   6
  -6   8   0 165.306  12.555   7
  -7   8   0 107.666  10.884   6
  -7   8   0 94.8444 10.5560  10
  -7  -8   0 92.8854  9.6435   8
   7  -8   0 98.4752  9.5665   3
   8  -8   0 44.9736  8.6586   9
  -8  -8   0 35.4585  6.9644   8
   8   8   0 31.2750  6.2947   4
   8  -8   0 41.8837  7.1948   3
  -8   8   0 36.7642  7.1203   6
  -9  -8   0 130.411  13.305   8
  -9   8   0 133.405  13.714   6
   9  -8   0 133.333  14.118   9
   0  -9   0 -1.2123  2.3573   3
   0   9   0 1.95852 2.46696   7
   0  -9   0 4.36106 3.18690   2
   0  -9   0 6.15423 2.80719  11
   0   9   0 -2.3495  3.0925   2
   0  -9   0 -3.4292  2.3149   5
   1  -9   0 17.7012  4.2160  11
   1  -9   0 13.1122  3.3815   3
  -1  -9   0 12.4938  3.5495  11
  -1   9   0 13.1070  3.8916   7
  -1   9   0 15.6453  4.3294   2
  -1  -9   0 17.3464  3.5881   5
   1  -9   0 14.1339  4.1019   2
  -1  -9   0 13.7080  3.1550   3
   1   9   0 16.2299  4.1816   2
   1   9   0 11.5870  3.5960   7
  -1   9   0 11.2953  3.2333   9
  -1  -9   0 13.4806  3.9642   2
   2  -9   0 285.271  14.185  11
  -2   9   0 299.745  15.254   7
   2   9   0 280.631  13.186   7
  -2  -9   0 289.909  12.392   3
   2  -9   0 298.434  15.225   2
  -2  -9   0 285.847  14.878   2
   2   9   0 289.390  14.970   2
  -2  -9   0 281.204  13.680   5
   2  -9   0 283.351  13.166   3
  -2  -9   0 297.843  14.250  11
  -2   9   0 293.306  15.560   2
  -2   9   0 290.126  13.994   9
  -3  -9   0 131.148   8.627   3
  -3   9   0 133.745  10.710   7
  -3  -9   0 137.793  10.307   5
  -3  -9   0 140.218   9.918  11
  -3  -9   0 129.373  10.285   2
   3  -9   0 126.652   9.723  11
  -3   9   0 137.037  10.812   2
  -3   9   0 134.651   9.466   6
  -3   9   0 142.045  10.743   9
   3  -9   0 135.350   9.624   3
  -4  -9   0 1093.24   29.85   5
  -4   9   0 1146.24   28.30  10
  -4   9   0 1086.69   27.74   6
  -4   9   0 1087.63   29.60   2
   4  -9   0 1070.69   28.14  11
  -4   9   0 1080.56   30.48   7
  -4   9   0 1134.64   31.36   9
  -4  -9   0 1067.04   28.39   2
  -5  -9   0 58.5111  7.1993   2
  -5  -9   0 76.5109  8.8114   5
  -5   9   0 71.0046  8.6563   7
  -5   9   0 65.8979  7.7387   6
   5  -9   0 58.7625  7.1687  11
  -5   9   0 57.8105  7.4124  10
  -5   9   0 57.7322  7.4101   2
  -5   9   0 74.8433  9.0296   9
   5  -9   0 58.4945  7.2589   3
  -6   9   0 217.333  14.672   6
  -6   9   0 220.202  15.093   7
  -6   9   0 249.366  15.774  10
  -6   9   0 210.745  13.313   2
  -6  -9   0 214.379  15.215   5
  -7   9   0 57.6369  8.5161   6
   8  -9   0 95.9309 11.9936   9
  -8   9   0 109.750  12.010   6
   0  10   0 106.408  10.231   2
   0  10   0 135.653  10.294   7
   0 -10   0 133.230   8.919   5
   0 -10   0 137.562   9.329   3
   0 -10   0 133.510  11.074   2
   0 -10   0 153.397  10.963  11
  -1  10   0 46.4117  7.1779   2
  -1 -10   0 76.2930  7.2133   5
  -1  10   0 50.0700  6.8146   7
   1 -10   0 62.9650  7.8125   2
   1 -10   0 70.2397  7.7310  11
  -1 -10   0 70.4206  8.2226   2
  -1 -10   0 64.1074  6.3558   3
   1  10   0 59.2243  6.9620   7
  -1 -10   0 64.3925  7.3732  11
   1  10   0 61.6348  7.7784   2
   2  10   0 321.330  14.994   7
  -2 -10   0 294.641  14.638   5
  -2 -10   0 295.626  15.019  11
  -2 -10   0 287.863  15.881   2
  -2 -10   0 284.893  13.050   3
   2 -10   0 288.318  15.131  11
   2 -10   0 316.738  16.672   2
  -2  10   0 299.591  15.044   9
  -2  10   0 279.154  16.161   2
  -2  10   0 300.606  16.056   7
   2 -10   0 295.065  14.148   3
   3 -10   0 25.8724  5.2955  11
  -3 -10   0 23.2430  5.0159  11
   3 -10   0 17.7846  4.2457   3
  -3 -10   0 14.9148  4.7713   2
  -3 -10   0 30.4132  5.6976   5
  -3  10   0 25.5853  5.6215   9
  -3  10   0 30.5070  6.1160   7
  -3  10   0 15.8253  4.7163   2
  -4  10   0 224.863  13.297   6
   4 -10   0 224.105  13.330   3
  -4  10   0 237.545  15.036   2
  -4 -10   0 217.565  14.158   5
  -4 -10   0 225.975  14.120   2
  -4  10   0 252.797  15.598   9
  -4  10   0 206.294  14.515   7
   4 -10   0 212.152  13.400  11
   5 -10   0 18.6639  5.0437  11
  -5  10   0 20.0151  5.1979  10
  -5  10   0 16.3024  4.6948   6
  -5 -10   0 20.7802  5.6359   5
  -5  10   0 14.0575  5.0068   9
  -5  10   0 17.9679  5.3106   7
  -5  10   0 29.7309  5.9531   2
  -6 -10   0 -0.3939  7.6301   5
  -6  10   0 3.65018 3.74924   2
  -6  10   0 -1.2900  5.6175   6
   6 -10   0 -0.6303  3.6494   3
  -7  10   0 30.8536  6.7338   6
   7 -10   0 28.3768  6.2733   3
   0  11   0 0.51483 3.01202   7
   0 -11   0 8.83728 5.76507  11
   0 -11   0 -0.5608  2.3259   3
   0 -11   0 5.29216 3.74871   2
   1  11   0 161.435  12.849   2
   1 -11   0 182.527  13.479   2
   1  11   0 164.398  11.747   7
   1 -11   0 181.502  12.545  11
  -1  11   0 155.806  12.108   7
  -1  11   0 163.755  13.041   2
  -1 -11   0 166.492  12.919   2
  -1 -11   0 165.682  11.099   5
   1 -11   0 183.722  11.531   3
  -1 -11   0 157.645  11.733  11
  -2 -11   0 264.043  13.316   3
  -2  11   0 276.048  16.729   2
  -2  11   0 265.091  16.126   7
  -2 -11   0 257.893  16.065   2
   2  11   0 259.641  14.385   7
  -2 -11   0 269.355  14.695   5
  -2 -11   0 280.595  15.542  11
   2 -11   0 266.430  15.465  11
  -3 -11   0 5.98744 3.77918   2
  -3 -11   0 2.29894 2.98623  11
  -3  11   0 1.63391 3.61292   9
  -3  11   0 -2.4508  3.3896   2
  -3  11   0 8.87405 4.28997   7
  -3 -11   0 -2.0295  3.0774   5
   3 -11   0 -4.8342  3.1578   3
   3 -11   0 7.81035 3.87390  11
  -4  11   0 66.9640  8.8017   2
   4 -11   0 48.8099  7.3168  11
   4 -11   0 43.1072  6.5745   3
  -4  11   0 50.5623  7.6685   9
  -4 -11   0 55.8328  7.8668   5
  -4  11   0 45.6299  6.8169   6
  -4  11   0 51.2750  8.0883   7
  -4 -11   0 63.5088  8.2000   2
  -5  11   0 -3.9661  3.4286   6
   5 -11   0 3.54389 3.40621   3
  -5  11   0 0.30774 3.35928   2
  -5  11   0 8.60575 4.63318   7
   5 -11   0 1.17357 3.36047  11
  -5  11   0 -3.7119  3.8274   9
  -5 -11   0 5.23389 3.90898   2
   6 -11   0 98.2114 10.2515   3
  -6  11   0 90.4842 10.6508   7
  -6 -11   0 97.5802 10.1175   2
  -6  11   0 101.201  10.794   2
   7 -11   0 84.4542  9.9454   3
  -8 -11   0 10.5462  6.1311   5
   0  12   0 553.169  22.720   7
   0 -12   0 590.838  23.768  11
   0 -12   0 548.547  20.446   3
   0  12   0 532.008  24.279   2
   0 -12   0 578.265  24.910   2
   1 -12   0 277.032  16.326  11
   1  12   0 281.778  15.909   7
   1  12   0 307.366  18.526   2
  -1  12   0 285.426  17.985   2
  -1 -12   0 285.202  17.702   2
   1 -12   0 324.471  18.903   2
  -1  12   0 285.391  16.929   7
  -2  12   0 287.395  18.210   2
   2 -12   0 278.966  16.526  11
  -2 -12   0 303.140  16.320   5
  -2  12   0 268.937  16.969   7
  -2 -12   0 293.361  17.806   2
  -3  12   0 45.3337  7.2633   9
   3 -12   0 50.1833  6.9974   3
  -3 -12   0 65.1833  8.7152   2
  -3 -12   0 49.2155  7.3605   5
  -3  12   0 49.2760  8.0006   7
   3 -12   0 53.2159  7.8278  11
  -3  12   0 29.8422  6.8638   2
  -4  12   0 48.3453  7.0854   6
  -4  12   0 48.3718  7.7890   9
   4 -12   0 36.5669  7.0390  11
   4 -12   0 40.5861  6.5826   3
  -4 -12   0 45.9163  7.6588   2
  -4  12   0 32.7781  6.8760   7
  -4  12   0 33.9285  6.8433   2
  -4 -12   0 57.0600  8.4216   5
  -5 -12   0 44.1100  7.8726   2
  -5  12   0 41.1853  7.5116   2
  -5 -12   0 51.5290  8.3655   5
  -5  12   0 49.8786  8.5838   9
   5 -12   0 55.0968  7.9283   3
  -5  12   0 47.8918  8.8974   7
   5 -12   0 59.8148  8.5932  11
  -6  12   0 62.0964  9.1157   2
  -6  12   0 63.7104 10.0433   7
  -6 -12   0 47.3002  7.8996   2
   0  13   0 -2.5506  3.7464   2
   0  13   0 2.52789 3.65328   7
   0 -13   0 1.76071 3.09952   3
   0 -13   0 -0.2934  3.5546   2
  -1  13   0 9.53006 4.40120   7
   1 -13   0 9.41577 4.16794  11
   1 -13   0 7.84991 4.67707   2
  -1  13   0 -4.5605  4.3791   2
   1  13   0 -0.7474  3.4102   2
   1  13   0 5.87459 3.98926   7
  -1 -13   0 5.27846 4.06876   2
  -2  13   0 7.00727 4.50175   2
  -2  13   0 0.20117 4.42199   7
   2 -13   0 0.60318 2.93786   3
  -2 -13   0 -0.2902  3.2167  11
  -2 -13   0 4.98949 3.54051   5
  -2 -13   0 5.96349 4.31648   2
  -3 -13   0 32.0345  6.6508  11
  -3 -13   0 47.3037  8.1559   2
  -3 -13   0 51.8666  7.9458   5
  -3  13   0 48.4052  8.2147   7
  -3  13   0 33.6613  7.3805   2
  -4  13   0 276.568  17.979   9
  -4  13   0 283.756  19.066   7
  -4  13   0 258.066  18.370   2
  -4 -13   0 249.028  17.361   2
   4 -13   0 244.158  15.637   3
  -5 -13   0 136.001  12.944   2
  -5  13   0 150.533  14.306   2
   5 -13   0 134.605  12.646  11
  -6 -13   0 100.955  11.565   2
  -6  13   0 104.103  12.145   2
  -6 -13   0 100.177  12.193   5
   0  14   0 11.4507  5.4863   2
   0 -14   0 20.8880  6.3459   2
  -1  14   0 65.7566 10.2822   2
   1 -14   0 40.8472  8.1108   2
  -1 -14   0 41.1567  7.4239  11
  -1 -14   0 38.2945  7.8010   2
   1 -14   0 53.8754  7.7092   3
  -2  14   0 35.2262  8.0191   2
  -2 -14   0 18.5907  6.1655   2
  -3 -14   0 239.785  18.022   2
  -3 -14   0 232.441  16.354   5
  -3  14   0 255.837  18.480   7
  -3  14   0 260.991  19.154   2
   3 -14   0 229.248  16.718  11
   3 -14   0 239.940  15.832   3
  -4 -14   0 49.8114  8.9562   2
  -4  14   0 71.6821 10.7558   2
   5 -14   0 3.18475 4.12716   3
  -5 -14   0 12.1805  8.1531   2
  -5  14   0 1.93870 6.91907   2
   5 -14   0 13.7248  5.4252  11
   0  15   0 1.78141 4.06794   7
   0 -15   0 -0.5680  3.2024   3
   0 -15   0 0.65153 4.12239  11
   1 -15   0 1.18298 3.89713  11
  -1 -15   0 8.25345 4.89409  11
  -1 -15   0 6.37967 4.70896   2
   1  15   0 7.77038 4.67579   7
  -2  15   0 296.255  20.239   7
  -3  15   0 34.1984  8.0030   7
  -3 -15   0 45.6865  8.2729  11
  -4 -15   0 41.6998  8.4904   2
   4 -15   0 47.2373  8.6305  11
  -1  16   0 55.4135 10.2830   2
  -1 -16   0 50.0840  9.5920   2
   4   0   1 428.630  13.117   4
  -4   0   1 431.770  12.886  10
  -4   0  -1 400.696  13.182   8
  -4   0  -1 420.866  12.732  10
  -4   0   1 422.062  13.226   6
  -4   0   1 404.285  13.080   8
  -4   0  -1 405.642  12.939   6
   5   0  -1 19.8796  3.3982   3
   5   0  -1 23.4216  3.4379   9
   5   0  -1 26.3816  3.7027   5
   5   0   1 30.5692  3.8538   5
   5   0  -1 25.1134  3.9885   4
  -5   0   1 21.6147  3.6554  10
   5   0   1 27.8986  4.1748   4
  -5   0  -1 16.0405  3.4015   8
   5   0   1 30.4092  3.8480   9
  -5   0  -1 20.0896  3.8440   6
   5   0   1 23.3065  3.4280   3
  -5   0   1 28.3704  4.3147   6
  -5   0   1 17.3538  3.4695   8
  -5   0  -1 24.4649  3.8011  10
   6   0   1 99.3510  7.3378   3
   6   0   1 98.9893  7.3776   9
   6   0  -1 96.9752  7.2515   9
   6   0  -1 97.8343  7.5198   3
  -6   0  -1 82.9787  7.6650   8
   6   0   1 99.9906  7.2260   5
   6   0   1 91.4457  7.7230   4
  -6   0   1 91.5904  8.2728   8
   6   0  -1 87.7192  7.3563   4
  -6   0   1 97.3129  8.1667   6
  -6   0  -1 93.7468  8.1522   6
  -6   0   1 99.2389  7.9596  10
  -6   0  -1 106.512   8.098  10
   6   0  -1 102.523   7.494   5
  -7   0   1 2.89828 3.02860   6
  -7   0  -1 7.21206 3.69154   6
  -7   0   1 6.75730 3.18922  10
   7   0   1 1.65153 3.29381   4
  -7   0  -1 1.74332 2.56331  10
  -7   0   1 3.54651 3.14881   8
   7   0  -1 -2.4460  2.5672   3
  -7   0  -1 4.46304 2.99895   8
  -8   0  -1 368.215  18.849   8
  -8   0  -1 328.293  17.575   6
  -8   0   1 333.535  17.696   8
  -8   0   1 353.524  18.020   6
  -8   0   1 364.313  17.308  10
  -9   0  -1 82.1184  9.8762   8
  -9   0   1 85.3574 10.0707   6
  -9   0   1 72.7305  9.4315   8
  -9   0  -1 80.6564  9.6309   6
 -10   0   1 10.3766  5.0944   6
 -10   0   1 32.0286  7.3064   8
 -10   0  -1 15.2221  5.7978   6
 -11   0   1 5.07990 5.03758   6
 -11   0  -1 6.54961 4.95550   6
   0  -1   1 -0.6869  0.4062   1
   0   1   1 0.11295 0.31123   1
   0   1   1 0.13948 0.30148   1
   0  -1  -1 -0.3660  0.3239   1
   0   1  -1 -0.1701  0.3356   1
   0  -1  -1 -0.5253  0.3684   1
   0  -1   1 0.03285 0.33193   1
   1  -1   1 260.111   5.134   1
  -1   1   1 223.250   5.014   1
   1   1  -1 277.503   5.357   1
  -1  -1  -1 216.125   4.725   1
  -1  -1  -1 212.723   4.658   1
   1   1  -1 268.046   5.276   1
   1  -1   1 254.274   5.144   1
  -1   1   1 220.987   5.059   1
   1   1   1 267.948   5.111   1
  -1  -1   1 209.968   4.752   1
  -1  -1   1 207.412   4.759   1
   1   1   1 258.168   5.064   1
   1  -1  -1 251.139   5.209   1
   1  -1  -1 259.055   5.276   1
  -1   1  -1 220.199   4.898   1
  -1   1  -1 212.048   4.855   1
   2  -1   1 2301.54   42.70   1
  -2  -1  -1 2304.24   36.60   1
  -2  -1   1 2312.75   49.51   1
   2  -1  -1 2353.87   34.15   1
   4  -1   1 3.01433 1.76586   3
  -4   1   1 8.04316 2.29601   8
  -4  -1  -1 4.74359 2.08793   6
  -4   1   1 7.54168 2.39089   6
   4  -1   1 2.22972 1.76075   9
  -4   1   1 0.92125 1.69819   9
   4   1  -1 6.81685 2.20213   4
  -4  -1  -1 1.81711 1.90216   8
  -4   1  -1 4.20610 2.05321   6
  -4  -1   1 7.49308 2.29960   6
  -4  -1   1 3.48067 2.00639   8
   4   1   1 1.33580 1.67817   5
  -4   1  -1 2.33559 1.84118   8
  -5   1   1 95.6764  7.2442   8
  -5   1   1 95.9406  7.2758  10
   5  -1   1 89.3619  5.8979   5
   5  -1   1 88.2889  6.6316   9
   5  -1   1 95.1302  7.0993   4
  -5   1   1 84.8548  6.8833   6
   5  -1   1 94.2074  6.5345   3
   5   1  -1 93.9910  6.8687   5
   5   1  -1 77.6035  6.4022   4
  -5  -1  -1 85.8880  6.3619  10
  -5  -1  -1 95.6146  7.3793   6
  -5  -1  -1 89.3832  7.3285   8
   5  -1  -1 76.5393  6.3139   4
  -5   1  -1 93.4329  7.1140  10
   5   1   1 80.7887  6.2443   5
   5   1   1 85.4252  5.7430   9
  -5  -1   1 82.7325  6.8806   6
  -5   1  -1 88.4253  7.1679   6
   5   1   1 87.8095  6.1710   3
   5   1   1 86.3541  6.7908   4
  -5  -1   1 81.1427  6.9149   8
   5  -1  -1 79.6463  5.6491   5
  -5  -1   1 86.4797  6.4955  10
   5  -1  -1 84.8448  6.3912   3
  -5  -1   1 92.8362  6.4061   3
  -5   1  -1 86.0892  6.8721   8
   6   1  -1 165.860   9.754   5
  -6  -1  -1 160.848  10.720   8
  -6   1   1 163.700  10.523   8
  -6   1   1 169.225  10.558   6
   6  -1   1 176.740  10.155   9
  -6   1   1 167.384  10.582  10
  -6  -1  -1 176.329   9.980  10
   6   1  -1 161.452   9.431   3
   6   1  -1 185.008  10.569   4
  -6  -1  -1 160.257  10.463   6
   6  -1   1 166.862  10.342   4
   6  -1   1 166.953   9.678   3
   6  -1  -1 177.319  10.202   9
  -6   1  -1 153.548  10.305   8
   6  -1  -1 174.876  10.024   3
   6   1   1 181.688   9.676   3
   6   1   1 183.461  10.759   4
  -6  -1   1 163.883  10.609   6
   6  -1  -1 157.446   9.848   4
  -6   1  -1 163.657  10.569   6
  -6  -1   1 168.856   9.838  10
  -6  -1   1 167.963  10.788   8
   6   1   1 175.435  10.050   5
  -6   1  -1 166.985  10.436  10
  -7   1   1 30.9093  5.5525   8
  -7  -1  -1 25.5408  5.2586   6
   7  -1   1 35.3964  5.5457   4
  -7   1   1 29.3926  5.3046  10
  -7   1   1 18.4123  4.6038   6
   7  -1   1 21.3288  4.4341   9
   7   1  -1 36.4086  5.3480   5
  -7  -1  -1 39.5208  6.2003   8
   7   1  -1 21.1419  4.4606   4
  -7   1  -1 28.7664  5.3557  10
   7  -1  -1 27.6939  5.0640   4
  -7  -1   1 16.7420  4.2887  10
  -7   1  -1 29.9287  5.4090   8
  -7  -1   1 34.4394  5.7824   8
  -7   1  -1 21.4566  5.0999   6
   7   1   1 30.4029  5.1210   4
  -7  -1   1 22.8531  4.9248   6
   7  -1  -1 28.4677  4.7894   3
  -8   1   1 16.1923  4.8031   8
  -8  -1  -1 9.83708 4.04865   6
  -8   1   1 7.65183 3.97031   6
  -8  -1  -1 11.9516  4.6442   8
  -8   1   1 12.2995  4.2745  10
  -8  -1   1 21.3586  5.1438   6
  -8   1  -1 19.2331  5.0391   6
  -8   1  -1 10.8549  4.2006   8
  -9  -1  -1 375.894  20.539   8
  -9  -1  -1 341.400  18.717   6
  -9   1   1 352.096  19.395   6
  -9   1   1 364.718  19.717   8
  -9   1  -1 367.104  20.069   6
  -9   1  -1 342.675  19.228   8
  -9  -1   1 363.831  19.567   6
  -9  -1   1 367.231  20.181   8
 -10  -1  -1 119.964  12.595   6
 -10   1   1 176.587  14.989   6
 -10  -1  -1 171.384  15.130   8
 -10  -1   1 150.051  14.195   8
 -10   1  -1 151.773  14.146   6
 -10   1  -1 151.809  13.976   8
 -10  -1   1 157.064  14.022   6
 -11  -1  -1 38.8681  8.0571   6
 -11   1   1 61.5709  9.7930   6
 -11  -1   1 49.1431  9.0279   8
 -11  -1   1 31.6671  7.6301   6
   0  -2  -1 522.682  10.359   1
   0   2   1 512.125  10.119   1
   0  -2   1 517.259  10.349   1
   0  -2  -1 512.728  10.321   1
   0   2   1 508.367  10.222   1
   0  -2   1 483.678   9.896   1
   0   2  -1 513.242  10.340   1
   0   2  -1 504.131  10.138   1
  -1  -2  -1 1283.00   17.68   1
  -1  -2  -1 1278.08   16.21   1
   1   2  -1 1267.93   17.32   1
   1  -2   1 1254.63   16.15   1
   1  -2   1 1289.70   16.40   1
   1   2  -1 1274.71   16.07   1
  -1  -2   1 1252.02   16.20   1
   1   2   1 1236.64   17.10   1
  -1  -2   1 1224.10   17.02   1
   1  -2  -1 1241.19   16.31   1
  -1   2  -1 1240.45   16.26   1
  -1   2  -1 1229.70   17.02   1
  -2  -2  -1 1309.86   16.32   1
  -2  -2  -1 1325.79   16.52   1
  -2   2   1 1305.62   18.11   1
   2  -2   1 1327.70   16.75   1
   2  -2   1 1304.88   16.42   1
   2   2  -1 1318.93   16.36   1
   2   2  -1 1298.16   17.90   1
  -2  -2   1 1248.47   16.15   1
   2   2   1 1284.50   16.18   1
   2  -2  -1 1268.23   16.37   1
   2   2   1 1279.39   15.87   1
   2  -2  -1 1236.05   16.17   1
  -2  -2   1 1265.05   16.13   1
  -2   2  -1 1211.17   17.23   1
   3  -2   1 1208.07   16.43   1
  -3   2   1 1223.84   21.70   1
   3  -2   1 1204.24   16.06   1
   3   2  -1 1242.09   18.45   1
  -3  -2   1 1200.77   20.03   1
   3  -2  -1 1203.27   15.77   1
   3  -2  -1 1189.16   16.24   1
   3   2   1 1216.87   19.27   1
  -3   2  -1 1178.68   26.79   1
   4   2  -1 1000.59   20.08   4
  -4   2   1 946.276  20.276   6
   4  -2   1 1032.34   19.96   3
  -4   2   1 941.592  19.274   8
  -4  -2  -1 957.939  20.296   6
  -4   2   1 954.496  20.850  10
  -4   2   1 956.732  20.284   9
  -4  -2  -1 959.852  19.839   5
  -4  -2  -1 938.126  20.929   8
  -4  -2   1 942.708  19.729   6
  -4  -2   1 959.535  21.174   8
   4  -2  -1 973.251  19.714   3
  -4   2  -1 995.572  21.387  10
   4   2   1 988.036  20.637   4
  -4   2  -1 929.264  19.298   8
  -4  -2   1 988.092  20.379   5
  -4   2  -1 938.760  20.144   6
  -5   2   1 478.709  16.011   6
  -5  -2  -1 519.059  17.424   8
  -5   2   1 499.998  16.782  10
  -5  -2  -1 491.943  14.014   3
   5   2  -1 514.133  16.347   5
  -5  -2  -1 505.914  14.241  10
  -5   2   1 502.271  15.979   8
   5   2  -1 528.992  16.530   4
   5  -2   1 547.604  16.015   3
  -5  -2  -1 508.028  16.577   6
  -5   2  -1 532.002  16.726   8
  -5   2  -1 523.951  17.326  10
  -5   2  -1 483.613  16.504   6
  -5  -2   1 498.773  16.227   6
   5   2   1 507.936  16.291   5
  -5  -2   1 510.590  14.931   3
   5   2   1 528.266  16.717   4
  -5  -2   1 505.885  14.582  10
   5  -2  -1 527.889  13.671   5
  -5  -2   1 510.110  17.133   8
   5  -2  -1 502.536  15.741   3
   6   2  -1 285.127  13.233   4
  -6  -2  -1 293.140  14.017   6
  -6   2   1 257.271  13.399  10
  -6   2   1 255.334  13.002   8
   6  -2   1 265.844  12.248   3
  -6   2   1 258.240  13.347   6
  -6  -2  -1 262.244  13.743   8
   6  -2   1 254.933  12.804   9
   6   2  -1 257.594  12.645   5
   6   2   1 253.766  12.480   5
   6  -2  -1 265.745  12.449   3
  -6   2  -1 279.027  13.681  10
   6   2   1 275.607  13.295   4
   6  -2  -1 280.547  13.245   4
  -6  -2   1 265.443  13.692   8
  -6   2  -1 270.587  13.227   8
  -6  -2   1 274.347  13.456   6
  -6   2  -1 270.441  13.841   6
   7  -2   1 129.542   9.343   3
  -7   2   1 126.259  10.296  10
   7  -2   1 139.770  10.283   9
   7   2  -1 118.097   9.426   4
  -7  -2  -1 128.894  10.670   8
  -7   2   1 117.660   9.694   8
  -7  -2  -1 123.984  10.225   6
   7   2  -1 112.946   9.145   5
   7  -2   1 116.085   9.586   4
  -7   2   1 116.461   9.942   6
   7  -2  -1 132.131   9.979   9
  -7   2  -1 136.528  10.589  10
   7  -2  -1 129.168   9.530   3
   7   2   1 122.223   9.673   4
  -7   2  -1 124.300  10.043   8
  -7  -2   1 126.340  10.141   6
  -7   2  -1 120.516  10.103   6
  -7  -2   1 126.628  10.631   8
   7   2   1 114.662   9.237   5
  -8   2   1 181.048  13.082   6
  -8  -2  -1 171.095  12.669   6
  -8   2   1 169.972  12.661  10
  -8   2   1 183.291  12.864   8
  -8  -2  -1 163.489  12.960   8
  -8  -2   1 178.191  13.421   8
  -8   2  -1 164.720  12.630   6
  -8   2  -1 159.596  12.278   8
  -8   2  -1 171.224  12.691  10
  -8  -2   1 179.996  12.861   6
   8   2   1 161.734  12.028   4
  -9   2   1 142.446  12.516  10
  -9  -2  -1 153.631  13.522   8
  -9   2   1 171.661  13.820   6
  -9   2   1 142.579  12.593   8
  -9  -2  -1 155.720  13.007   6
  -9   2  -1 170.097  14.047   6
  -9  -2   1 143.537  12.470   6
  -9  -2   1 173.271  14.068   8
  -9   2  -1 170.221  13.490   8
 -10  -2  -1 181.567  15.048   6
 -10   2   1 198.686  15.550   8
 -10   2   1 208.857  16.392   6
 -10  -2  -1 213.599  16.876   8
 -10  -2   1 192.341  15.670   6
 -10  -2   1 230.818  17.501   8
 -10   2  -1 204.993  16.120   8
 -10   2  -1 190.529  15.851   6
 -11   2   1 27.6140  7.4039   6
 -11  -2  -1 11.3508  5.8339   6
 -11  -2   1 25.4869  7.0167   6
 -11   2  -1 -2.2969  4.9512   6
   0   3  -1 314.116   9.899   1
   0  -3  -1 317.980   9.840   1
   0   3   1 303.929   9.672   1
   0  -3   1 326.085  10.119   1
   0   3  -1 310.913   9.842   1
   0   3   1 328.805  10.000   1
   0  -3  -1 329.546  10.039   1
   0  -3   1 335.363  10.125   1
  -1  -3  -1 662.610  14.280   1
   1   3  -1 648.442  14.108   1
   1   3  -1 633.621  13.854   1
  -1  -3  -1 639.942  13.969   1
  -1   3   1 634.394  14.010   1
  -1   3   1 612.664  13.755   1
   1  -3   1 649.579  14.068   1
   1  -3   1 670.429  14.459   1
   1   3   1 650.487  14.072   1
  -1   3  -1 642.841  14.388   1
  -1  -3   1 635.658  13.982   1
   1  -3  -1 651.079  14.240   1
   1  -3  -1 636.654  13.908   1
  -1   3  -1 646.276  14.227   1
   1   3   1 624.345  13.819   1
  -1  -3   1 643.141  14.070   1
  -2  -3  -1 994.130  17.301   1
  -2   3   1 964.623  17.540   1
   2   3  -1 976.236  17.226   1
   2  -3   1 983.529  17.330   1
  -2  -3  -1 944.644  16.829   1
  -2   3   1 952.589  17.564   1
   2  -3   1 976.355  17.518   1
   2   3  -1 963.703  16.854   1
   2   3   1 959.518  16.795   1
   2  -3  -1 971.738  17.437   1
  -2  -3   1 970.067  17.136   1
   2   3   1 995.949  17.285   1
  -2   3  -1 976.425  17.748   1
  -2   3  -1 951.376  17.195   1
   2  -3  -1 986.443  17.558   1
  -2  -3   1 959.403  17.161   1
   3  -3   1 682.006  15.055   3
  -3   3   1 659.811  14.825   1
  -3  -3  -1 666.912  14.123   1
   3  -3   1 673.407  14.361   1
  -3   3   1 652.527  15.853  10
  -3  -3  -1 654.085  15.553   5
  -3  -3  -1 642.628  15.331   8
  -3   3   1 665.069  14.792   1
   3   3  -1 660.052  13.960   1
   3   3  -1 645.134  13.666   1
  -3  -3  -1 650.144  13.928   1
  -3   3   1 655.198  16.082   9
   3  -3   1 677.114  14.528   1
  -3   3  -1 616.730  15.740   9
   3  -3  -1 660.658  14.377   1
  -3  -3   1 644.971  14.085   1
  -3   3  -1 638.762  14.376   1
  -3   3  -1 651.956  15.038   6
  -3  -3   1 630.599  15.368   8
  -3   3  -1 645.946  14.353   1
   3   3   1 648.517  13.588   1
   3  -3  -1 651.740  14.096   1
  -3   3  -1 637.903  15.568  10
   3   3   1 660.368  15.391   4
  -3  -3   1 655.959  15.760   5
   3  -3  -1 651.730  15.185   3
   3   3   1 635.132  13.616   1
   4   3  -1 343.577  12.257   4
  -4   3   1 319.811  11.026   8
   4  -3   1 339.370  10.190   1
   4   3  -1 358.230  10.117   1
  -4  -3  -1 321.241  12.097   5
  -4   3   1 329.520  10.290   1
  -4   3   1 336.911  12.894  10
  -4   3   1 344.472  11.634   7
  -4  -3  -1 341.509   9.836   1
  -4   3   1 316.599  11.886   6
   4  -3   1 338.184  11.780   3
  -4  -3  -1 326.604  12.562   8
  -4   3   1 327.432  12.815   9
   4  -3  -1 334.353  12.120   3
  -4   3  -1 346.698  10.506   1
  -4  -3   1 327.930  12.349   5
   4   3   1 341.129  12.339   4
  -4   3  -1 346.294  12.721   6
  -4  -3   1 332.541  10.858   3
   4  -3  -1 348.878  10.290   1
  -4  -3   1 332.761  12.587   8
   4  -3  -1 370.086  11.327  11
  -4   3  -1 352.696  11.576   7
  -4  -3   1 350.019  10.098   1
  -4   3  -1 354.294  13.265  10
   4   3   1 346.426   9.729   1
  -4   3  -1 345.769  13.052   9
  -4   3  -1 342.645  11.616   8
  -5  -3  -1 221.236  11.062   5
  -5   3   1 214.445  11.371  10
  -5   3   1 226.371  11.549   9
   5   3  -1 220.205  10.549   4
  -5  -3  -1 213.464  11.396   8
   5  -3   1 213.227  10.358   3
  -5   3   1 224.901  11.277   6
  -5   3   1 218.084  10.398   8
  -5  -3  -1 214.926  10.774   6
   5  -3  -1 199.276  10.246   3
   5  -3  -1 218.080   9.348  11
   5   3   1 207.966  10.769   4
  -5   3  -1 192.141  10.574   6
  -5   3  -1 200.183  11.194  10
  -5  -3   1 193.846  10.803   8
  -5   3  -1 199.138   9.974   8
  -5  -3   1 194.361   9.268   3
  -5  -3   1 207.210  10.881   5
  -6   3   1 150.223  10.350   6
   6   3  -1 158.056  10.408   5
  -6  -3  -1 153.323  10.721   8
   6  -3   1 165.447   9.961   3
  -6   3   1 160.598  10.043   8
  -6  -3  -1 144.477   9.931   6
   6  -3   1 157.771  10.717   9
   6   3  -1 160.102  10.108   4
  -6   3   1 147.195  10.555  10
   6   3   1 172.725  10.762   5
  -6   3  -1 163.874  10.918  10
  -6   3  -1 168.531  10.413   8
  -6  -3   1 146.445  10.565   8
  -6   3  -1 165.368  10.923   6
  -6  -3   1 148.763  10.016   6
   6   3   1 169.432  10.588   4
   6  -3  -1 142.587   9.506   3
   7  -3   1 186.893  12.397   9
  -7  -3  -1 176.064  12.524   8
   7   3  -1 165.904  11.108   4
   7   3  -1 202.739  12.640   5
  -7   3   1 154.168  11.670  10
  -7   3   1 169.712  12.043   6
  -7   3   1 163.901  11.178   8
  -7  -3  -1 180.553  12.179   6
   7  -3   1 160.023  10.522   3
   7   3   1 176.611  11.614   4
  -7  -3   1 183.238  11.998   6
  -7   3  -1 187.483  12.165   8
   7  -3  -1 164.648  10.887   3
   7   3   1 178.061  11.756   5
  -7   3  -1 161.386  11.750  10
  -7   3  -1 155.220  11.608   6
   7  -3  -1 166.080  11.800   9
  -7  -3   1 163.010  12.138   8
  -8   3   1 413.547  19.933  10
  -8   3   1 413.456  19.738   6
  -8  -3  -1 422.471  20.704   8
   8  -3   1 409.312  19.120   9
  -8  -3  -1 390.249  18.949   6
  -8   3   1 408.030  18.901   8
   8  -3  -1 439.861  18.660   3
   8   3   1 420.908  18.956   4
  -8  -3   1 433.643  20.810   8
  -8   3  -1 425.684  20.326  10
  -8   3  -1 424.972  20.380   6
  -8  -3   1 429.804  19.764   6
   8  -3  -1 438.923  19.958   9
  -8   3  -1 451.136  19.869   8
  -9   3   1 357.861  20.056  10
  -9  -3  -1 377.874  20.984   8
  -9   3   1 353.279  19.799   6
  -9  -3   1 361.014  20.336   8
  -9   3  -1 379.188  20.481   6
 -10   3   1 28.6073  7.1371   6
 -10  -3  -1 17.3656  6.0450   8
 -10   3  -1 26.3208  6.9888   6
 -10  -3   1 22.9880  6.6439   8
   0  -4  -1 1075.38   20.93   1
   0  -4  -1 1077.56   20.84   1
   0  -4   1 1084.96   21.36   1
   0   4   1 1083.73   21.17   1
   0   4   1 1058.74   20.84   1
   0  -4   1 1082.33   21.20   1
   0   4  -1 1058.64   21.10   1
   0   4  -1 1066.97   21.20   1
   1  -4   1 274.676  10.590   1
  -1   4   1 287.020  10.774   1
   1   4  -1 277.013  10.615   1
   1  -4   1 296.874  11.076   1
  -1  -4  -1 290.269  10.941   1
  -1  -4  -1 290.531  10.927   1
  -1   4   1 295.094  11.190   1
   1   4  -1 297.984  10.941   1
  -1  -4   1 296.065  11.073   1
  -1   4  -1 294.644  11.183   1
  -1  -4   1 289.790  10.840   1
   1   4   1 289.894  10.822   1
   1  -4  -1 302.937  11.248   1
   1  -4  -1 299.470  11.045   1
  -1   4  -1 301.979  11.294   1
   1   4   1 312.024  11.186   1
  -2   4   1 264.557  10.608   1
   2   4  -1 255.381  10.292   1
  -2  -4  -1 274.493   9.756   5
  -2  -4  -1 259.857  10.204   1
  -2  -4  -1 246.403  10.046   1
  -2   4   1 248.940  10.199   1
   2  -4   1 260.409  10.458   1
   2  -4   1 258.558   9.080   3
   2   4  -1 253.333  10.208   1
   2  -4   1 256.732  10.359   1
  -2  -4   1 252.988  10.272   1
  -2  -4   1 252.722   9.370   5
   2   4   1 258.598  10.211   1
   2   4   1 254.518  10.049   1
   2   4   1 251.138   8.991   4
  -2   4  -1 256.501  10.523   1
   2  -4  -1 265.406   9.311   3
   2  -4  -1 251.178  10.098   1
  -2   4  -1 250.326  10.455   1
   2  -4  -1 256.056  10.293   1
  -2  -4   1 261.985  10.358   1
   3   4  -1 1392.05   23.68   1
  -3   4   1 1369.83   25.04   9
  -3  -4  -1 1382.83   23.49   1
  -3   4   1 1398.55   24.47   1
  -3   4   1 1367.66   23.85   7
   3  -4   1 1390.11   23.84   1
   3  -4   1 1386.12   23.89   1
   3  -4   1 1399.04   22.14  11
  -3  -4  -1 1379.48   20.84   2
  -3   4   1 1384.79   21.80   2
  -3  -4  -1 1391.62   23.21   8
  -3  -4  -1 1369.17   24.17   5
   3  -4   1 1396.30   22.96   3
  -3   4   1 1386.39   24.02  10
   3   4  -1 1403.56   22.91   4
  -3  -4  -1 1379.39   24.14   1
  -3   4   1 1374.19   22.57   6
   3   4   1 1336.48   22.73   1
  -3  -4   1 1356.34   22.85   8
  -3   4  -1 1348.07   21.51   2
  -3   4  -1 1377.76   23.09   6
   3  -4  -1 1369.38   22.37  11
  -3   4  -1 1362.09   24.09   1
   3   4   1 1363.78   22.84   1
   3   4   1 1393.78   23.36   4
  -3   4  -1 1291.54   23.15  10
  -3  -4   1 1384.42   23.96   1
  -3   4  -1 1373.48   23.69   7
  -3   4  -1 1398.39   25.53   9
  -3  -4   1 1346.41   23.91   5
  -3   4  -1 1335.55   23.86   1
  -3  -4   1 1336.59   20.58   2
   3  -4  -1 1344.18   23.60   1
   3  -4  -1 1390.29   23.46   3
   4   4  -1 724.377  18.090   4
  -4  -4  -1 705.571  18.830   8
  -4   4   1 733.388  19.604  10
  -4  -4  -1 713.507  14.801   2
  -4   4   1 735.948  15.906   2
   4  -4   1 731.488  17.221   1
  -4  -4  -1 729.597  19.229   5
  -4   4   1 735.467  18.354   7
  -4   4   1 727.113  18.562   6
  -4   4   1 718.147  19.881   9
   4   4  -1 756.841  17.207   1
   4  -4   1 717.693  17.984   3
   4  -4   1 729.715  16.740  11
  -4  -4  -1 738.819  16.104   3
   4   4   1 755.763  17.260   1
   4  -4  -1 721.337  18.467   3
   4   4   1 708.953  18.110   4
  -4   4  -1 719.265  15.617   2
  -4  -4   1 732.008  14.989   2
   4  -4  -1 718.713  17.081   1
  -4   4  -1 709.115  17.862   7
  -4  -4   1 720.653  19.193   5
   4  -4  -1 761.358  17.509  11
  -4  -4   1 703.682  16.337   3
  -4  -4   1 728.284  18.896   8
  -4   4  -1 727.690  20.165   9
  -4   4  -1 709.419  18.353   6
  -4   4  -1 712.646  19.503  10
  -4  -4   1 723.408  16.079  11
  -5  -4  -1 63.1950  6.5904   8
  -5   4   1 46.1060  5.2177   7
  -5   4   1 78.0959  7.2827  10
  -5   4   1 57.9057  6.5348   9
  -5  -4  -1 67.6099  6.7343   5
   5   4  -1 68.9294  6.2691   4
  -5   4   1 66.1798  6.5005   6
   5  -4   1 61.8641  6.0170   3
  -5  -4   1 57.8009  6.2649   5
  -5  -4   1 51.3456  5.1492   3
  -5   4  -1 57.8791  5.6210   7
   5  -4  -1 59.7599  5.3973  11
  -5   4  -1 50.6812  6.0121  10
   5   4   1 63.9043  6.3105   4
  -5  -4   1 57.8968  6.2702   8
  -5   4  -1 59.8300  6.2517   6
   5  -4  -1 57.2515  5.8997   3
  -6   4   1 20.4692  4.7211  10
  -6   4   1 3.87075 3.17400   6
   6  -4   1 10.6828  3.5465   3
   6   4  -1 12.4229  3.6454   4
  -6  -4  -1 9.51110 3.63839   8
   6   4  -1 11.5865  4.1648   5
  -6   4  -1 15.8161  4.1619   6
   6  -4  -1 8.48212 3.20050   3
  -6  -4   1 11.7248  3.8562   8
   6   4   1 14.9382  3.9726   4
   7   4  -1 2.91959 2.85732   4
  -7  -4  -1 7.72406 3.92031   8
   7   4  -1 2.29990 3.25710   5
  -7   4   1 -2.3912  3.3161   6
  -7   4   1 4.39932 3.53142  10
   7  -4   1 5.14272 3.55361   9
  -7  -4   1 10.0030  3.9982   8
  -7   4  -1 -4.0903  3.1759   6
  -7   4  -1 11.2825  4.1343  10
   7   4   1 4.28468 3.31422   4
   7  -4  -1 1.72292 2.90971   3
   8  -4   1 248.624  14.375   3
   8  -4   1 258.854  15.966   9
  -8   4   1 258.318  16.150  10
  -8  -4  -1 278.106  17.177   8
  -8   4   1 262.398  16.169   6
   8   4  -1 278.714  15.350   4
  -8  -4   1 258.743  16.306   8
   8  -4  -1 279.021  16.648   9
  -8   4  -1 257.055  16.349  10
  -8   4  -1 285.791  17.122   6
   8   4   1 285.094  16.006   4
   9  -4   1 291.046  18.097   9
  -9   4   1 300.331  18.347   6
  -9   4   1 281.660  18.220  10
  -9  -4   1 287.246  18.651   8
   9  -4  -1 293.722  17.981   9
  -9   4  -1 312.649  18.883   6
 -10   4   1 47.3795  8.6597   6
 -10  -4   1 42.7056  8.3771   8
 -10   4  -1 53.9487  9.1361   6
   0  -5   1 1314.60   26.06   1
   0  -5  -1 1277.36   21.17  11
   0  -5  -1 1295.11   25.77   1
   0   5  -1 1306.94   25.70   1
   0   5   1 1300.22   25.96   1
   0  -5   1 1273.65   21.02  11
   0   5  -1 1292.72   25.98   1
   0  -5   1 1265.66   25.35   1
   0  -5  -1 1326.91   26.32   1
   0   5   1 1263.30   25.27   1
  -1  -5  -1 301.521  12.478   1
  -1   5   1 304.729  12.609   1
   1   5  -1 298.703  12.345   1
   1   5  -1 305.607  12.400   1
  -1  -5  -1 296.317  11.000   2
   1  -5   1 296.998   9.703   3
  -1  -5  -1 301.679  12.436   1
  -1   5   1 318.709  12.892   1
   1  -5   1 321.377  12.819   1
   1  -5   1 299.878  12.483   1
  -1  -5  -1 313.547  10.376  11
  -1  -5  -1 286.694   9.514   5
   1  -5   1 318.655  10.662  11
  -1   5   1 304.443  10.850   7
  -1   5   1 307.826  11.380   2
  -1   5  -1 274.179  10.690   2
  -1  -5   1 300.465  12.342   1
   1  -5  -1 301.536  12.584   1
  -1   5  -1 294.889  10.769   7
   1  -5  -1 286.320   9.461   3
  -1  -5   1 300.090  12.401   1
   1   5   1 292.461  12.303   1
  -1  -5   1 302.229  10.423  11
  -1  -5   1 292.143  10.879   2
   1  -5  -1 305.451  12.592   1
   1   5   1 291.896  12.297   1
  -1   5  -1 300.877  12.678   1
   1  -5  -1 295.177  10.324  11
  -1   5  -1 291.215  12.477   1
   2  -5   1 834.856  20.808   1
  -2   5   1 829.352  18.680   2
   2   5  -1 866.241  20.905   1
  -2  -5  -1 853.044  21.160   1
   2  -5   1 835.032  17.520   3
   2  -5   1 836.702  20.699   1
  -2   5   1 829.460  19.052   7
  -2   5   1 817.253  20.683   1
  -2   5   1 844.696  18.958   9
  -2  -5  -1 860.736  17.460  11
   2  -5   1 813.359  17.616  11
   2   5  -1 815.047  20.438   1
  -2  -5  -1 842.812  18.182   5
  -2  -5  -1 816.931  18.231   2
  -2   5  -1 848.885  19.018   9
  -2  -5   1 826.167  18.302   2
   2   5   1 833.875  20.772   1
  -2  -5   1 824.184  20.593   1
  -2  -5   1 826.797  18.058   5
  -2   5  -1 828.921  20.859   1
  -2   5  -1 827.200  18.918   7
   2  -5  -1 837.657  17.588   3
   2  -5  -1 851.855  20.979   1
  -2   5  -1 839.762  18.793   2
   2  -5  -1 863.167  21.031   1
   2   5   1 852.922  20.755   1
  -2  -5   1 830.650  17.206  11
   2  -5  -1 857.839  18.295  11
  -3   5   1 197.058   9.358   2
   3   5  -1 195.423   9.816   1
  -3  -5  -1 194.346   9.634   5
  -3   5   1 189.264   9.678   7
   3  -5   1 185.025   8.758  11
  -3   5   1 197.731  10.188   9
  -3  -5  -1 182.135   7.750   3
  -3   5   1 194.271   9.514  10
  -3  -5  -1 206.731   9.159   8
   3  -5   1 183.612   8.974   3
   3  -5   1 193.467  10.093   1
  -3  -5  -1 194.449   8.468  11
  -3   5   1 189.420   8.948   6
  -3  -5  -1 181.784   8.567   2
  -3  -5   1 183.223   7.997   3
   3   5   1 198.079   9.778   1
  -3  -5   1 193.668   8.643  11
  -3  -5   1 189.808   8.671   8
  -3   5  -1 201.026   9.329   2
   3  -5  -1 198.729   9.313  11
  -3   5  -1 190.187   9.036   6
  -3   5  -1 186.895   9.834   9
   3   5   1 185.817   8.998   4
  -3   5  -1 177.304   9.274   7
  -3  -5   1 200.878   9.021   2
  -3  -5   1 179.723   9.339   5
   3  -5  -1 187.063   9.967   1
  -3   5  -1 179.844   9.205  10
   3  -5  -1 196.607   9.371   3
  -4   5   1 426.750  13.533   2
   4  -5   1 447.151  14.912   3
   4  -5   1 446.575  14.083  11
  -4  -5  -1 428.994  12.882   3
  -4  -5  -1 437.556  14.976   8
  -4   5   1 439.615  15.811  10
  -4  -5  -1 426.912  15.535   5
  -4   5   1 426.953  15.125   7
  -4  -5  -1 436.196  13.145   2
  -4   5   1 442.703  16.347   9
   4   5  -1 437.887  14.589   4
  -4   5   1 430.373  14.817   6
  -4  -5   1 428.307  15.581   5
  -4  -5   1 419.481  13.155   3
  -4   5  -1 432.493  15.157   6
  -4  -5   1 443.775  15.046   8
  -4   5  -1 422.027  14.984   7
   4  -5  -1 439.087  14.319  11
  -4   5  -1 410.455  15.863   9
  -4  -5   1 442.069  13.185   2
   4  -5  -1 411.311  14.559   3
   4   5   1 423.680  14.772   4
  -4  -5   1 437.998  13.651  11
  -4   5  -1 417.262  13.367   2
  -4   5  -1 417.043  15.420  10
   5  -5   1 11.9592  2.9900  11
  -5  -5  -1 12.3438  3.5471   5
  -5   5   1 10.3020  3.5522   9
   5  -5   1 5.77673 2.99608   3
  -5   5   1 7.07329 3.02629   6
  -5   5   1 10.9730  3.3130   7
  -5   5   1 4.77220 2.18053   2
  -5  -5  -1 9.69297 3.20887   8
  -5   5  -1 6.48903 2.91512   7
  -5  -5   1 13.5055  3.6770   5
  -5   5  -1 6.11976 3.12712   9
   5  -5  -1 18.0219  3.9736   3
   5  -5  -1 9.86639 2.94058  11
  -5   5  -1 7.05864 3.25915  10
  -5   5  -1 15.8807  3.8702   6
  -5  -5   1 17.1901  4.0002   8
   5   5   1 17.9397  4.0238   4
  -6   5   1 416.325  18.402  10
  -6   5   1 389.931  17.121   6
   6  -5   1 385.552  15.956   3
  -6  -5  -1 417.834  17.943   8
  -6   5   1 385.700  17.817   9
   6   5  -1 395.740  16.328   4
  -6  -5  -1 398.833  17.702   5
  -6  -5   1 406.118  17.713   8
  -6   5  -1 397.317  17.543   6
  -6  -5   1 397.290  17.507   5
   6  -5  -1 378.157  16.124   3
   6   5   1 401.630  16.753   4
  -6   5  -1 384.180  17.710  10
   7  -5   1 85.9958  8.2930   3
   7   5  -1 88.1059  9.3045   5
  -7   5   1 89.3837  9.4932  10
   7   5  -1 93.7542  8.8978   4
   7  -5   1 92.3668  9.7773   9
  -7   5   1 89.5678  9.2664   6
  -7  -5  -1 89.8418  9.3144   5
  -7  -5  -1 88.4283  9.3245   8
   7  -5  -1 71.1741  7.7656   3
  -7  -5   1 88.0137  9.2575   8
  -7   5  -1 94.5894  9.6790  10
  -7   5  -1 95.4368  9.6413   6
   7   5   1 97.4253  8.8792   4
  -8   5   1 27.0556  6.2341  10
   8   5  -1 33.9102  6.0482   4
   8  -5   1 32.7508  6.6324   9
  -8   5   1 36.4026  6.7485   6
  -8  -5  -1 33.0134  6.4299   8
   8  -5  -1 27.2328  6.0959   9
   8  -5  -1 38.1075  6.1844   3
  -8  -5   1 26.2640  5.8715   8
   8   5   1 29.9143  5.7345   4
  -8   5  -1 27.7793  6.3298  10
  -8   5  -1 25.2832  5.9914   6
  -9   5   1 68.2094  9.5783  10
   9  -5   1 63.5866  9.3000   9
  -9   5   1 68.3670  9.6307   6
  -9  -5  -1 72.6512  9.9286   8
  -9   5  -1 68.3417  9.5842   6
   9  -5  -1 63.9885  9.3296   9
  -9  -5   1 50.9542  8.4540   8
 -10   5  -1 22.3285  6.5972   6
 -10  -5   1 16.3052  5.9063   8
   0   6  -1 360.978  12.551   7
   0  -6   1 350.759  12.331  11
   0  -6  -1 361.696  13.398   2
   0  -6   1 372.817  10.792   5
   0  -6   1 363.678  11.207   3
   0   6   1 352.497  15.026   1
   0   6  -1 361.646  15.147   1
   0  -6  -1 355.408  14.947   1
   0  -6   1 362.768  13.327   2
   0  -6  -1 354.612  10.758   5
   0  -6  -1 365.706  11.176   3
   0  -6  -1 361.589  12.415  11
   0   6  -1 367.364  13.444   2
   0  -6   1 366.685  15.021   1
   0   6   1 380.758  13.890   2
   0   6   1 377.336  12.773   7
  -1   6   1 1555.39   31.04   1
   1   6  -1 1563.22   25.04   7
  -1   6   1 1565.12   27.33   7
  -1  -6  -1 1593.58   25.91  11
  -1  -6  -1 1582.19   27.49   2
  -1  -6  -1 1583.46   31.81   1
  -1   6   1 1577.95   25.12   9
   1  -6   1 1582.81   27.70   2
  -1   6   1 1530.62   27.92   2
   1   6  -1 1609.54   31.85   1
  -1  -6  -1 1547.23   24.15   5
   1   6  -1 1518.09   27.11   2
  -1  -6  -1 1584.65   22.95   3
   1  -6   1 1574.43   30.87   1
   1  -6   1 1568.45   26.10  11
   1  -6   1 1549.38   24.30   3
  -1  -6   1 1562.67   31.17   1
  -1   6  -1 1636.78   25.58   9
   1  -6  -1 1576.54   24.30   3
  -1  -6   1 1557.12   24.41   5
   1  -6  -1 1530.71   27.13   2
  -1  -6   1 1571.18   23.03   3
   1   6   1 1574.47   30.94   1
  -1   6  -1 1529.93   27.52   2
  -1   6  -1 1569.75   27.35   7
  -1   6  -1 1560.86   31.51   1
  -1  -6   1 1550.43   27.49   2
  -1  -6   1 1581.58   26.12  11
   1   6   1 1594.75   27.80   2
   1   6   1 1554.69   24.89   7
   1  -6  -1 1561.16   31.30   1
   2   6  -1 832.407  22.679   1
  -2   6   1 803.249  20.473   2
  -2   6   1 835.213  22.967   1
  -2  -6  -1 847.909  16.997   3
  -2   6   1 817.214  20.302   7
   2   6  -1 856.817  18.132   7
  -2  -6  -1 840.527  18.932  11
  -2   6   1 841.558  20.220   9
   2  -6   1 832.896  18.793   3
   2  -6   1 832.852  22.570   1
  -2   6   1 821.990  17.657  10
  -2  -6  -1 830.794  20.021   2
  -2  -6  -1 843.690  23.058   1
  -2  -6  -1 841.236  19.527   5
   2  -6   1 827.756  19.485  11
  -2  -6   1 883.011  19.802  11
   2  -6  -1 877.585  20.344  11
  -2  -6   1 835.202  19.418   5
  -2  -6   1 853.760  22.726   1
  -2   6  -1 839.200  23.155   1
   2   6   1 873.985  18.009   7
  -2   6  -1 858.129  18.072  10
  -2   6  -1 851.142  20.663   7
   2  -6  -1 840.998  18.769   3
  -2  -6   1 845.132  17.223   3
  -2  -6   1 859.807  20.610   2
  -2   6  -1 824.272  20.437   2
   2  -6  -1 867.574  23.271   1
   2   6   1 865.437  22.521   1
  -2   6  -1 838.040  20.133   9
  -3  -6  -1 662.342  17.118  11
  -3  -6  -1 662.997  15.754   3
  -3   6   1 635.986  17.679  10
  -3   6   1 655.738  18.383   2
  -3   6   1 661.033  19.293   7
  -3   6   1 626.186  16.662   6
  -3  -6  -1 669.632  16.853   8
   3  -6   1 644.504  17.749  11
   3   6  -1 655.608  15.321   7
  -3   6   1 684.395  19.866   9
   3  -6   1 664.141  18.080   3
  -3  -6  -1 657.623  18.798   5
  -3  -6  -1 651.832  17.956   2
  -3  -6   1 668.021  19.058   5
  -3  -6   1 678.028  16.702   8
  -3   6  -1 645.560  17.326   6
  -3  -6   1 661.104  16.033   3
  -3   6  -1 675.839  19.595   9
   3  -6  -1 660.222  17.920   3
  -3   6  -1 658.964  17.877  10
   3  -6  -1 629.227  17.601  11
  -3   6  -1 651.952  18.289   2
  -3   6  -1 650.510  19.053   7
  -3  -6   1 646.433  17.777   2
  -3  -6   1 679.524  17.468  11
  -4  -6  -1 46.6549  5.6995   5
  -4   6   1 37.5774  5.1661   7
   4  -6   1 49.0685  5.3462  11
  -4   6   1 37.3547  5.0872  10
  -4   6   1 51.0104  6.1991   9
  -4   6   1 47.2074  5.2199   2
   4  -6   1 42.9662  5.2153   3
  -4  -6  -1 44.8168  4.9509   2
  -4   6   1 50.3320  5.4764   6
  -4  -6  -1 46.0650  5.1791   8
   4  -6  -1 39.7609  4.9664  11
  -4  -6   1 38.8849  4.4661   3
  -4   6  -1 39.8862  5.5988   9
  -4  -6   1 47.3477  5.0604   2
  -4  -6   1 35.7966  4.4731  11
  -4   6  -1 46.4712  5.3532   6
  -4   6  -1 37.5231  4.8115   2
  -4   6  -1 40.5441  5.1905  10
  -4  -6   1 45.7519  5.6730   5
  -4   6  -1 46.2371  5.6156   7
  -4  -6   1 42.7687  5.0593   8
   4  -6  -1 39.6335  5.0969   3
   5  -6   1 529.559  18.194   3
   5  -6   1 555.028  17.445  11
  -5  -6  -1 520.983  18.401   8
  -5   6   1 551.670  19.400   7
  -5  -6  -1 525.922  19.499   5
  -5   6   1 525.211  20.105   9
  -5   6   1 534.044  16.858   2
   5   6  -1 511.674  17.856   4
  -5   6   1 565.252  20.345  10
  -5  -6  -1 541.487  16.071   2
  -5   6   1 541.178  18.781   6
  -5   6  -1 540.999  18.803   6
   5   6   1 524.943  18.194   4
  -5   6  -1 520.713  18.393   7
  -5  -6   1 545.034  19.895   5
  -5   6  -1 520.624  20.095   9
  -5   6  -1 542.059  16.728   2
  -5  -6   1 540.712  16.370   2
  -5  -6   1 550.447  18.945   8
  -5   6  -1 514.152  19.049  10
   5  -6  -1 556.355  17.936  11
   5  -6  -1 531.823  18.393   3
  -6  -6  -1 155.208  11.150   8
  -6   6   1 161.149  11.448   6
   6   6  -1 138.433  10.086   4
   6  -6   1 153.167  10.647   3
  -6   6   1 168.978  12.332   9
  -6  -6  -1 150.009  11.423   5
  -6   6   1 160.557  11.776  10
   6   6   1 161.999  11.055   4
  -6   6  -1 158.614  11.520   6
  -6  -6   1 151.106  11.589   5
  -6  -6   1 154.540  11.166   8
  -6   6  -1 153.527  11.522  10
   6  -6  -1 160.374  10.993   3
  -7  -6  -1 112.710  10.541   5
   7   6  -1 94.8327  9.1123   4
  -7   6   1 112.131  10.430   6
  -7  -6  -1 102.215  10.110   8
   7  -6   1 109.216   9.604   3
  -7   6   1 123.557  11.300  10
  -7   6  -1 108.038  10.227   6
   7   6   1 106.627   9.648   4
  -7  -6   1 97.3634 10.0430   5
  -7  -6   1 113.684  10.398   8
  -7   6  -1 107.642  10.312  10
  -8   6   1 133.768  12.087   6
   8   6  -1 96.6821  9.6770   4
  -8   6   1 102.194  11.028  10
   8  -6   1 92.3912 10.6694   9
  -8  -6  -1 113.958  11.450   8
   8   6   1 97.6959  9.8139   4
   8  -6  -1 95.3365 10.8559   9
   8  -6  -1 118.157  10.628   3
  -8  -6   1 111.285  11.097   8
  -8   6  -1 116.185  11.642   6
  -9  -6  -1 22.2935  6.2408   8
   9  -6   1 21.4511  6.3761   9
   9  -6  -1 17.3046  5.9652   9
  -9   6  -1 18.9338  6.2139   6
  10   6   1 -3.7387  5.4713   5
 -10   6  -1 3.04408 5.91708   6
   0   7   1 1672.31   28.99   7
   0  -7   1 1662.86   30.83   2
   0   7   1 1675.03   24.82   9
   0   7  -1 1673.59   26.33   9
   0   7  -1 1677.26   31.22   2
   0  -7  -1 1689.35   26.10   3
   0  -7  -1 1727.97   25.78   5
   0   7  -1 1645.41   28.81   7
   0  -7   1 1662.15   24.94   5
   0  -7  -1 1666.09   28.78  11
   0  -7  -1 1660.93   30.63   2
   0  -7   1 1682.17   29.24  11
   0   7   1 1705.70   31.62   2
  -1   7   1 227.429  11.643   2
   1  -7   1 218.359  11.239   2
   1   7  -1 214.947  10.186   7
   1  -7   1 217.827   9.837   3
  -1  -7  -1 218.512   9.921   5
  -1   7   1 211.118  10.823   7
  -1  -7  -1 219.591  10.557  11
   1  -7   1 219.212   8.399   5
  -1  -7  -1 213.126  11.237   2
   1  -7   1 221.991  10.726  11
  -1   7   1 213.551   9.794   9
   1   7  -1 208.766  11.191   2
  -1  -7  -1 218.215   9.286   3
  -1  -7   1 208.760   9.213   3
   1  -7  -1 209.721   8.382   5
   1  -7  -1 227.117  10.067   3
  -1   7  -1 210.758   9.911   9
   1  -7  -1 215.095  10.583  11
  -1  -7   1 206.048   9.581   5
   1   7   1 232.981  10.514   7
  -1   7  -1 209.036  10.627   7
  -1  -7   1 228.755  10.859  11
  -1   7  -1 216.568  11.457   2
   1  -7  -1 214.717  11.047   2
  -1  -7   1 213.106  11.100   2
   1   7   1 208.836  10.990   2
   2  -7   1 129.271   7.944   3
  -2  -7  -1 129.316   8.827   2
  -2   7   1 126.231   9.827   1
  -2  -7  -1 141.269   8.586  11
   2   7  -1 124.466   7.684   7
  -2  -7  -1 118.415   7.982   5
   2  -7   1 128.693   8.741   2
  -2  -7  -1 136.801  10.139   1
  -2   7   1 124.358   8.731   7
  -2   7   1 124.677   8.436   9
   2   7  -1 126.876   8.674   2
  -2  -7  -1 116.558   6.871   3
  -2   7   1 130.981   7.449  10
  -2   7   1 116.520   8.543   2
   2  -7   1 119.484   8.169  11
   2  -7  -1 130.697   8.499  11
  -2   7  -1 128.226   7.476  10
  -2  -7   1 138.672  10.319   1
   2  -7  -1 134.786   8.174   3
  -2   7  -1 120.012   8.614   2
  -2  -7   1 119.431   7.944  11
  -2   7  -1 130.696   8.537   9
  -2   7  -1 139.658  10.577   1
  -2  -7   1 136.613   9.004   2
   2   7   1 138.665   9.083   2
   2  -7  -1 122.631   8.490   2
  -2   7  -1 122.137   8.674   7
   2   7   1 137.426   7.855   7
  -2  -7   1 127.513   7.390   3
  -2  -7   1 123.359   8.084   5
  -3   7   1 57.3605  6.3317   7
  -3   7   1 68.9276  6.9842   9
  -3  -7  -1 71.9057  6.8106   5
  -3   7   1 64.5924  6.4802   2
  -3   7   1 59.8121  5.7367   6
  -3  -7  -1 65.1249  6.0232  11
  -3   7   1 67.5465  6.1438  10
  -3  -7  -1 55.2894  5.0302   3
   3  -7   1 62.9361  6.1276  11
   3  -7   1 62.1633  5.9157   3
  -3  -7  -1 60.4252  6.2348   2
  -3   7  -1 68.6157  6.8457   7
  -3  -7   1 59.0096  6.0989   2
  -3   7  -1 53.9700  5.4883   6
   3  -7  -1 70.1715  6.6348  11
   3  -7  -1 49.5625  5.4631   3
  -3  -7   1 68.2548  6.6492   5
  -3   7  -1 62.0824  6.5363   9
  -3  -7   1 65.3918  6.1459  11
  -3   7  -1 68.9809  6.6884   2
  -3  -7   1 54.4744  5.1673   3
  -3   7  -1 67.8439  6.1237  10
  -4  -7  -1 220.720  11.040   8
  -4   7   1 216.542  12.755   9
  -4   7   1 225.150  11.691   6
   4  -7   1 227.781  11.964   3
  -4  -7  -1 234.430  11.770   2
  -4   7   1 228.255  11.977   2
   4  -7   1 250.918  12.344  11
  -4  -7  -1 202.310  11.930   5
  -4   7   1 214.875  12.252   7
  -4   7   1 211.455  11.915  10
  -4   7  -1 220.600  11.751   2
  -4  -7   1 213.372  11.225   2
  -4   7  -1 218.744  12.750   9
  -4   7  -1 212.335  12.244   7
   4  -7  -1 241.159  12.241   3
  -4   7  -1 241.143  12.176   6
   4  -7  -1 227.548  11.743  11
  -4   7  -1 217.069  11.862  10
  -4  -7   1 221.046  10.985   8
  -4  -7   1 224.891  12.577   5
  -4  -7   1 228.736  11.289  11
   5  -7   1 87.9714  7.6003  11
  -5   7   1 84.1201  8.0186   6
  -5   7   1 82.0503  8.2371  10
  -5  -7  -1 88.4192  7.4454   2
   5  -7   1 92.8633  8.2700   3
  -5  -7  -1 97.2405  8.2856   8
  -5   7   1 78.7004  8.0911   7
  -5   7   1 96.4287  7.9924   2
  -5   7   1 96.6228  9.3488   9
  -5  -7  -1 84.3218  8.4444   5
  -5   7  -1 85.3239  8.2105   6
  -5  -7   1 89.4853  8.0057   8
   5  -7  -1 75.8658  7.3425  11
  -5  -7   1 96.3617  7.6597   2
  -5   7  -1 93.7918  8.7227   7
   5  -7  -1 96.9741  8.4750   3
  -5   7  -1 84.2544  8.8012   9
  -5   7  -1 84.1601  8.2189  10
  -5   7  -1 85.5137  7.5062   2
   5   7   1 94.8588  8.4378   4
  -5  -7   1 87.3061  8.5569   5
  -6  -7  -1 146.344  11.174   8
  -6  -7  -1 141.413  11.616   5
  -6   7   1 152.165  12.267   9
  -6   7   1 150.826  11.313   6
   6   7  -1 160.630  11.061   4
  -6   7   1 153.711  11.858  10
  -6  -7   1 149.189  11.928   5
   6   7   1 138.727  10.623   4
  -6   7  -1 154.946  11.823  10
  -6  -7   1 147.605  10.990   8
  -6   7  -1 141.798  11.228   6
   7   7  -1 214.036  13.619   4
  -7   7   1 205.566  14.356   6
  -7   7   1 222.930  15.111  10
   7  -7   1 210.260  13.507   3
  -7  -7  -1 215.084  14.406   8
  -7  -7  -1 216.584  14.906   5
   7   7   1 213.396  13.692   4
  -7   7  -1 198.611  14.399  10
  -7  -7   1 203.508  14.635   5
  -7   7  -1 248.272  15.623   6
  -7  -7   1 216.630  14.245   8
  -8   7   1 72.9550  9.4336   6
   8   7  -1 59.2672  7.9732   4
   8  -7   1 51.1234  8.5724   9
  -8  -7  -1 72.6799  9.3746   8
  -8   7   1 68.0822  9.4515  10
   8  -7  -1 70.5311  9.8255   9
  -8  -7   1 87.0749 10.1612   8
   8   7   1 75.4913  8.9456   4
  -8   7  -1 67.9610  9.3209   6
  -9  -7  -1 69.9468  9.9729   8
  -9   7   1 63.5275  9.6415   6
   9   7   1 58.5053  8.4445   4
  -9   7  -1 72.2413 10.2171   6
  -9  -7   1 62.7767  9.5722   8
  10   7  -1 7.72349 5.77751   5
  10  -7  -1 -0.6088  9.9063   9
   0  -8  -1 78.8456  7.4734   2
   0   8   1 89.5270  6.3930   9
   0   8   1 85.0290  7.3058   7
   0  -8   1 83.7749  7.6700   2
   0   8   1 83.4493  7.7187   2
   0   8  -1 68.1960  7.2337   2
   0  -8   1 78.4979  5.9801   5
   0  -8   1 75.6422  6.2610   3
   0  -8   1 81.7727  7.0725  11
   0  -8  -1 86.8612  7.2831  11
   0   8  -1 75.6525  6.9490   7
   0  -8  -1 88.4911  6.6248   3
   0  -8  -1 89.4884  6.4512   5
  -1  -8  -1 11.4794  2.9069   5
  -1  -8  -1 10.5708  3.4278   2
   1  -8   1 12.2453  2.5753   5
  -1  -8  -1 11.8248  2.6839   3
   1  -8   1 10.4590  3.4329   2
  -1   8   1 10.2630  3.2671   7
  -1  -8  -1 11.4808  3.0976  11
   1  -8   1 12.6129  3.0854   3
   1   8  -1 13.9356  3.7948   2
   1   8  -1 22.9189  3.9978   7
   1  -8   1 16.4145  3.5591  11
  -1   8   1 15.3916  3.2955   9
   1  -8  -1 9.06997 3.15820   2
   1  -8  -1 12.1201  2.5455   5
   1  -8  -1 14.0700  3.1946   3
  -1  -8   1 13.6537  3.1092   5
  -1   8  -1 9.62825 2.84985   9
   1   8   1 12.3969  3.2690   7
   1   8   1 8.19310 2.99044   2
  -1   8  -1 12.6142  3.6177   7
  -1   8  -1 16.3384  4.1406   2
  -1  -8   1 12.6465  2.7766   3
  -1  -8   1 18.2857  3.8810  11
   1  -8  -1 18.8979  3.8782  11
  -1  -8   1 17.0350  3.9963   2
   2   8  -1 296.727  12.619   7
  -2  -8  -1 294.401  13.161  11
   2  -8   1 322.322  14.605   2
   2  -8   1 290.390  12.518   3
  -2   8   1 300.821  13.665   9
  -2  -8  -1 299.582  13.260   5
  -2  -8  -1 304.637  11.763   3
  -2   8   1 300.538  14.534   2
   2  -8   1 291.471  13.376  11
   2   8  -1 326.049  14.625   2
  -2   8   1 286.447  14.020   7
  -2  -8  -1 308.305  14.458   2
  -2   8  -1 297.167  14.528   2
  -2  -8   1 310.396  13.496  11
  -2  -8   1 308.878  13.368   5
  -2   8  -1 297.867  14.309   7
  -2   8  -1 316.824  13.819   9
  -2  -8   1 282.995  11.694   3
   2   8   1 320.125  14.627   2
   2  -8  -1 308.615  14.335   2
   2  -8  -1 302.599  12.870   3
   2   8   1 304.084  12.546   7
  -2  -8   1 309.794  14.362   2
   2  -8  -1 305.606  13.764  11
  -3  -8  -1 139.497   9.333  11
  -3   8   1 150.673   9.455  10
  -3   8   1 134.126   9.908   9
  -3   8   1 143.048   9.052   6
  -3   8   1 136.369   9.943   2
  -3   8   1 138.626  10.304   7
   3  -8   1 148.000   9.780  11
   3  -8   1 144.792   9.251   3
  -3  -8  -1 136.415   9.821   5
  -3  -8  -1 139.590   9.887   2
  -3  -8  -1 122.699   7.784   3
  -3  -8   1 139.610   9.848   2
  -3   8  -1 140.535  10.066   9
  -3   8  -1 159.527   9.491  10
  -3  -8   1 144.991   8.652   3
  -3   8  -1 135.428   8.863   6
   3  -8  -1 137.583   9.500  11
  -3   8  -1 137.327  10.222   7
   3  -8  -1 153.400   9.692   3
  -3  -8   1 132.866   9.790   5
  -3  -8   1 148.373   9.696  11
  -3   8  -1 134.641  10.036   2
  -4   8   1 200.430  12.258   2
  -4  -8  -1 229.936  13.180   5
  -4   8   1 216.260  13.309   9
  -4  -8  -1 212.066  12.073   2
  -4   8   1 206.938  11.809   6
  -4   8   1 219.478  12.263  10
  -4   8   1 207.925  12.822   7
   4  -8   1 210.513  11.864  11
   4  -8   1 207.216  11.740   3
  -4  -8   1 191.733  11.512   2
  -4   8  -1 198.786  11.674  10
   4  -8  -1 198.698  11.802  11
  -4   8  -1 225.180  12.327   6
  -4   8  -1 211.589  12.297   2
  -4  -8   1 225.088  13.195   5
  -4  -8   1 206.935  11.519  11
  -4   8  -1 195.974  12.705   9
   4  -8  -1 216.852  12.241   3
  -4   8  -1 229.798  13.638   7
  -5  -8  -1 148.093  11.443   5
   5  -8   1 132.164   9.952  11
  -5   8   1 148.702  11.092  10
  -5   8   1 149.713  10.584   2
  -5   8   1 146.449  11.774   9
  -5  -8  -1 140.530   9.999   2
  -5   8   1 123.777  10.573   7
  -5   8   1 131.597  10.154   6
  -5  -8   1 138.270  10.005   2
  -5   8  -1 136.023  11.323   9
  -5   8  -1 132.048  10.289   6
  -5   8  -1 118.437  10.090  10
  -5  -8   1 137.456  11.251   5
   5  -8  -1 137.527  10.144  11
  -5   8  -1 126.361   9.730   2
  -5   8  -1 127.685  10.557   7
  -6   8   1 139.935  11.527   7
  -6   8   1 137.824  11.229   6
  -6   8   1 139.660  11.575  10
  -6  -8  -1 123.250  11.183   5
  -6   8   1 136.120  12.011   9
   6  -8   1 129.989  10.688   3
  -6   8  -1 149.904  11.711   6
  -6   8  -1 133.718  11.242   7
  -6   8  -1 128.059  11.135  10
  -6  -8   1 122.939  11.419   5
   6  -8  -1 144.364  11.102   3
  -7   8   1 134.857  12.064   6
  -7  -8  -1 156.277  13.294   5
   7  -8   1 129.349  11.098   3
  -7  -8  -1 146.199  12.062   8
  -7   8   1 151.872  13.000  10
  -7  -8   1 164.246  12.706   8
   7   8   1 150.020  11.883   4
   7  -8  -1 141.617  11.618   3
  -7   8  -1 161.063  13.266   6
   8  -8   1 55.4335  9.0486   9
  -8   8   1 37.4482  7.6420  10
  -8   8   1 34.2578  7.0606   6
  -8  -8  -1 42.8478  7.5703   8
   8   8  -1 46.1520  7.3974   4
   8  -8  -1 56.0597  7.9974   3
  -8   8  -1 47.1841  7.9679   6
  -8  -8   1 42.3953  7.5546   8
  -9  -8  -1 46.3018  8.5221   8
   9   8   1 26.7464  6.4475   4
  -9  -8   1 38.8524  7.8412   8
  -9   8  -1 43.4850  8.5082   6
   0   9   1 410.282  16.530   7
   0  -9   1 449.506  17.257  11
   0  -9  -1 438.073  15.354   3
   0  -9  -1 438.317  17.175  11
   0   9   1 433.245  18.398   2
   0  -9   1 417.983  17.908   2
   0  -9   1 428.757  14.695   5
   0  -9   1 436.053  15.479   3
   0  -9  -1 453.806  15.182   5
   0  -9  -1 437.132  18.278   2
   0   9  -1 433.036  18.546   2
   0   9  -1 441.602  17.140   7
   1  -9   1 160.619  10.503  11
  -1  -9  -1 176.235  10.215   5
  -1   9   1 155.700  11.266   2
  -1   9   1 160.926  10.878   7
   1   9  -1 151.223   9.936   7
  -1  -9  -1 168.096  11.466   2
  -1  -9  -1 166.455   9.399   3
   1   9  -1 150.149  10.970   2
   1  -9   1 174.921  11.669   2
  -1   9   1 166.797   9.902   9
   1  -9   1 161.563   9.664   3
  -1  -9  -1 164.452  10.634  11
   1  -9  -1 168.677  11.582   2
  -1   9  -1 157.214  10.778   7
  -1   9  -1 165.436   9.894   9
   1   9   1 156.286  10.994   2
   1  -9  -1 165.039   9.666   3
  -1  -9   1 168.534   9.853   5
  -1  -9   1 162.706  10.610  11
  -1  -9   1 171.088   9.581   3
  -1  -9   1 153.644  11.037   2
   1   9   1 162.907  10.451   7
   1  -9  -1 163.663  10.571  11
  -1   9  -1 155.444  11.298   2
  -2   9   1 65.6596  6.9540   9
   2  -9   1 86.1174  8.4160   2
   2   9  -1 82.3587  8.3233   2
  -2  -9  -1 85.6633  7.8850  11
  -2  -9  -1 72.9870  7.8695   2
   2  -9   1 70.4371  6.9427   3
  -2   9   1 74.0300  8.0326   2
  -2   9   1 81.2113  8.2415   7
  -2  -9  -1 77.5807  7.3883   5
  -2  -9  -1 89.4010  6.9650   3
   2  -9   1 80.0010  7.8103  11
   2   9  -1 83.6156  7.4573   7
  -2  -9   1 82.8216  6.8604   3
  -2  -9   1 73.2948  7.9330   2
   2  -9  -1 83.0851  7.8424  11
   2   9   1 83.1688  7.3444   7
  -2  -9   1 76.8943  7.2883   5
  -2   9  -1 80.5528  8.3936   2
   2  -9  -1 82.6328  8.2738   2
  -2   9  -1 96.5542  8.9044   7
   2   9   1 74.7530  7.9600   2
  -2  -9   1 75.6260  7.3548  11
   2  -9  -1 78.9525  7.4009   3
  -2   9  -1 77.6802  7.4341   9
   3  -9   1 96.9541  8.6884  11
  -3  -9  -1 114.804   9.066  11
  -3   9   1 98.4516  8.0489   6
  -3   9   1 123.563  10.285   2
  -3   9   1 126.276  10.403   7
   3  -9   1 120.482   9.204   3
  -3   9   1 112.464   9.598   9
  -3  -9  -1 104.787   9.269   2
  -3  -9  -1 108.035   9.357   5
  -3   9  -1 107.895   8.555   6
  -3  -9   1 115.155   9.130  11
  -3   9  -1 122.693  10.332   2
  -3  -9   1 106.966   8.029   3
  -3  -9   1 114.958   9.632   5
  -3  -9   1 114.495   9.595   2
  -3   9  -1 111.520   9.939   7
   3  -9  -1 118.227   9.465  11
  -3   9  -1 113.397   9.694   9
  -4   9   1 247.309  14.971   9
  -4   9   1 225.877  14.147   7
  -4  -9  -1 238.818  14.110   5
   4  -9   1 248.656  13.517   3
  -4   9   1 240.680  13.304  10
  -4   9   1 237.709  14.191   2
  -4  -9  -1 235.143  13.605   2
   4  -9   1 235.309  13.291  11
  -4   9   1 237.623  13.046   6
  -4  -9   1 219.802  13.583   5
  -4   9  -1 225.470  14.160   7
  -4   9  -1 227.896  14.259   9
   4  -9  -1 224.260  13.162  11
  -4  -9   1 233.667  13.438   2
  -4   9  -1 250.208  13.576  10
  -4   9  -1 235.157  14.067   2
  -4   9  -1 230.702  12.922   6
  -5   9   1 258.889  15.547   7
   5  -9   1 247.582  13.981  11
  -5  -9  -1 236.223  14.849   5
  -5  -9  -1 241.024  13.849   2
  -5   9   1 241.962  15.549   9
  -5   9   1 251.440  14.455   2
  -5   9   1 246.543  14.234   6
  -5   9   1 227.381  13.901  10
   5  -9  -1 242.717  14.026   3
  -5  -9   1 239.966  13.989   2
  -5  -9   1 240.288  15.089   5
   5  -9  -1 254.715  14.179  11
  -5   9  -1 259.063  14.913  10
  -5   9  -1 257.847  14.549   2
  -5   9  -1 252.208  15.884   9
  -5   9  -1 257.566  15.638   7
  -5   9  -1 225.108  13.674   6
  -6   9   1 147.785  11.202   2
  -6   9   1 134.863  12.379   9
  -6   9   1 151.543  12.411  10
  -6   9   1 161.225  12.407   6
  -6   9   1 167.689  13.124   7
  -6   9  -1 161.875  11.790   2
  -6   9  -1 154.722  12.664   7
  -6  -9   1 150.299  12.981   5
  -6   9  -1 157.265  12.506   6
  -7   9   1 43.9200  7.4290   6
  -7   9   1 45.2518  7.5908  10
  -7   9  -1 48.1381  7.8728   6
  -8   9  -1 54.2109  8.8429   6
   9  -9   1 31.9721  7.9867   9
   9  -9  -1 21.1999  7.2347   3
   0 -10   1 1124.89   26.01   3
   0 -10   1 1060.53   29.96   2
   0  10  -1 1110.06   31.01   2
   0 -10  -1 1067.29   30.36   2
   0 -10  -1 1092.30   28.64  11
   0  10  -1 1098.25   28.62   7
   0  10   1 1056.54   28.40   7
   0 -10  -1 1105.75   24.83   5
   0 -10   1 1050.99   27.85  11
   0  10   1 1150.48   32.05   2
   0 -10   1 1192.30   26.08   5
  -1 -10  -1 152.243  10.091   5
   1 -10   1 152.263   9.937   3
  -1 -10  -1 136.852  10.417  11
   1  10  -1 152.427  10.657   7
  -1  10   1 168.204  11.821   7
  -1 -10  -1 149.675  11.651   2
  -1 -10  -1 148.649   9.389   3
   1 -10   1 132.452  10.972   2
  -1  10   1 162.555  12.257   2
   1 -10   1 143.372  10.828  11
   1  10  -1 145.234  11.629   2
  -1 -10   1 150.556  11.659   2
  -1  10  -1 135.533  11.394   2
   1 -10  -1 149.531  11.589   2
  -1 -10   1 145.732   9.468   3
   1  10   1 145.631  11.413   2
   1 -10  -1 151.593  10.998  11
   1  10   1 144.567  10.369   7
  -1 -10   1 160.511  11.164  11
  -1  10  -1 147.490  11.220   7
  -1 -10   1 150.885   9.957   5
  -2 -10  -1 139.991  10.528  11
  -2 -10  -1 148.073  11.528   2
   2 -10   1 158.376  11.873   2
  -2  10   1 161.595  11.812   7
  -2 -10  -1 151.417  10.609   5
  -2  10   1 155.619  10.909   9
  -2 -10  -1 154.985   9.610   3
  -2  10   1 139.870  11.614   2
   2 -10   1 142.120  10.905  11
   2  10  -1 150.039  10.489   7
  -2 -10   1 156.160   9.870   3
  -2 -10   1 141.885  10.579  11
  -2 -10   1 163.219  10.997   5
   2 -10  -1 156.995  11.382  11
  -2  10  -1 150.743  10.633   9
   2 -10  -1 163.289  12.134   2
  -2  10  -1 154.424  12.037   2
  -2  10  -1 138.002  11.060   7
   2  10   1 143.959  10.177   7
  -2 -10   1 164.839  12.213   2
  -3 -10  -1 261.217  14.535   5
  -3  10   1 259.621  14.821   9
  -3  10   1 272.043  15.950   2
  -3  10   1 250.203  15.326   7
  -3 -10  -1 276.161  14.691  11
  -3 -10  -1 242.616  14.692   2
   3 -10   1 276.975  14.993  11
   3 -10   1 262.184  13.810   3
  -3 -10   1 264.048  15.202   2
  -3  10  -1 273.523  15.278   9
  -3  10  -1 250.555  15.220   7
   3 -10  -1 283.361  15.219  11
  -3  10  -1 249.143  15.252   2
  -3 -10   1 269.290  14.566  11
  -3 -10   1 270.345  14.982   5
   4 -10   1 352.824  17.147  11
  -4 -10  -1 374.313  18.251   5
  -4  10   1 361.303  18.325   2
  -4  10   1 373.416  19.106   7
  -4  10   1 375.512  18.986   9
  -4  10   1 353.119  16.709   6
  -4 -10  -1 363.092  17.767   2
  -4  10  -1 357.018  18.360   9
  -4  10  -1 354.037  18.504   7
   4 -10  -1 362.807  16.840   3
  -4 -10   1 357.556  17.995   5
  -4  10  -1 363.604  16.759   6
  -4  10  -1 350.461  18.111   2
  -4 -10   1 334.275  17.280   2
   4 -10  -1 362.185  17.460  11
  -5  10   1 120.560  11.637   7
  -5 -10  -1 137.917  11.297   2
  -5  10   1 135.564  11.067  10
  -5 -10  -1 142.903  12.179   5
  -5  10   1 155.646  13.054   9
   5 -10   1 130.184  10.933  11
  -5  10   1 136.547  11.187   6
  -5  10   1 152.227  12.297   2
  -5  10  -1 153.085  12.198   2
  -5  10  -1 139.871  12.317   7
  -5 -10   1 144.209  11.657   2
  -5  10  -1 153.642  12.888   9
  -5  10  -1 148.607  11.720   6
   5 -10  -1 155.154  11.839  11
  -5 -10   1 160.402  12.894   5
  -6  10   1 397.048  21.530   9
  -6  10   1 438.004  21.134  10
  -6  10   1 436.414  20.235   2
  -6  10   1 416.464  21.595   7
   6 -10   1 413.226  19.584   3
  -6  10   1 435.607  20.803   6
   6 -10  -1 401.378  19.304   3
  -6  10  -1 411.396  19.652   2
  -6  10  -1 444.879  22.143   7
  -6  10  -1 437.376  21.108   6
  -6 -10   1 431.771  22.059   5
   7 -10   1 53.3118  7.8892   3
   7 -10  -1 40.2965  7.1636   3
  -7  10  -1 38.9487  7.4112   6
   8 -10   1 12.9634  5.6980   9
   8 -10   1 1.89624 3.92990   3
  -8 -10   1 4.14334 5.01918   5
   8 -10  -1 -4.1378  4.4188   3
   8 -10  -1 1.87201 4.82809   9
   0 -11  -1 637.460  23.229  11
   0 -11   1 611.738  22.747  11
   0  11  -1 623.421  22.929   7
   0 -11   1 662.565  25.389   2
   0 -11  -1 609.576  24.295   2
   0 -11  -1 639.344  20.645   3
   0  11  -1 625.226  24.899   2
   0  11   1 623.397  22.986   7
   0  11   1 653.134  25.466   2
   0 -11   1 642.519  20.785   3
  -1 -11  -1 123.189   9.578   5
  -1 -11  -1 115.546  10.893   2
   1  11  -1 112.891   9.805   7
  -1 -11  -1 119.093  10.272  11
  -1  11   1 123.703  10.787   7
   1 -11   1 113.885  10.751   2
   1 -11   1 114.513  10.200  11
   1  11  -1 128.871  11.517   2
  -1 -11  -1 109.657   8.687   3
  -1  11   1 121.632  11.541   2
  -1 -11   1 102.171   9.577  11
  -1 -11   1 111.444   9.058   5
  -1  11  -1 110.441  10.169   7
   1  11   1 123.965  11.268   2
   1 -11  -1 114.310   9.047   3
  -1 -11   1 103.740   8.651   3
   1 -11  -1 94.8949  9.2569  11
  -1 -11   1 124.599  11.284   2
   1  11   1 121.075  10.063   7
  -1  11  -1 91.3979  9.8862   2
   1 -11  -1 117.706  11.030   2
  -2 -11  -1 617.649  22.891  11
  -2  11   1 597.978  23.934   7
  -2 -11  -1 599.283  19.781   3
   2  11  -1 628.172  22.262   7
  -2  11   1 641.626  25.441   2
  -2 -11  -1 596.145  24.075   2
  -2  11   1 630.848  22.774   9
   2 -11   1 612.478  23.068  11
  -2 -11  -1 632.757  22.547   5
  -2 -11   1 586.862  19.882   3
  -2  11  -1 625.779  25.183   2
   2  11   1 649.808  22.473   7
  -2 -11   1 646.686  24.956   2
  -2 -11   1 621.051  22.061   5
  -2  11  -1 615.965  23.957   7
   2 -11  -1 609.786  23.108  11
  -2 -11   1 629.874  23.096  11
  -3  11   1 52.3377  7.4742   9
  -3 -11  -1 71.9250  8.7291   2
  -3  11   1 67.4155  8.8267   7
  -3  11   1 65.7045  8.7712   2
   3 -11   1 61.4146  7.9368  11
  -3 -11  -1 64.9723  8.0495   5
   3 -11  -1 55.8365  7.1029   3
  -3 -11   1 61.2527  7.6472   5
  -3  11  -1 50.3315  7.7777   2
  -3 -11   1 56.3492  7.8770   2
  -3  11  -1 56.8775  8.1938   7
   3 -11  -1 75.0799  8.6351  11
  -4 -11  -1 135.136  11.645   2
  -4  11   1 132.969  11.898   9
  -4  11   1 151.908  12.877   2
  -4  11   1 142.036  12.671   7
   4 -11   1 132.888  11.349  11
  -4  11   1 130.672  10.654   6
  -4 -11  -1 137.020  11.633   5
   4 -11   1 140.761  11.133   3
  -4 -11   1 153.498  12.446   2
  -4  11  -1 142.815  12.546   7
  -4  11  -1 146.956  11.446   6
   4 -11  -1 146.818  11.913  11
  -4 -11   1 129.714  11.494   5
  -4  11  -1 136.878  12.148   9
  -4  11  -1 139.215  12.093   2
   4 -11  -1 148.565  11.447   3
  -5 -11  -1 65.0348  8.8233   5
  -5  11   1 68.3494  9.2945   9
  -5  11   1 65.0678  9.2285   7
  -5  11   1 71.2141  8.6610   6
   5 -11   1 54.4398  7.6856  11
  -5  11   1 70.1925  8.9671   2
  -5 -11  -1 67.2891  8.5827   2
  -5  11  -1 56.1250  8.6676   9
  -5  11  -1 64.8188  8.8133   2
  -5  11  -1 64.8780  9.0510   7
  -5 -11   1 63.7715  8.2992   2
   5 -11  -1 64.6317  8.3001  11
  -5  11  -1 64.2964  8.3484   6
  -5 -11   1 63.2762  8.7481   5
  -6  11   1 20.0286  5.7035   2
   6 -11   1 5.46451 3.68273   3
  -6  11   1 20.5028  6.2410   7
  -6 -11  -1 12.2038  4.4434   2
  -6 -11  -1 13.3419  5.2026   5
  -6  11  -1 14.9805  4.9820   6
  -6  11  -1 24.2138  6.3669   7
  -6  11  -1 15.1576  5.1698   2
   6 -11  -1 13.2616  4.7014   3
  -6 -11   1 13.4087  4.6672   2
  -7 -11   1 37.8397  8.0636   5
   7 -11  -1 17.5227  5.5922   3
   8 -11   1 30.7403  8.5264   3
   0  12   1 17.4499  5.0896   7
   0 -12  -1 15.3998  4.7392  11
   0 -12   1 12.0662  4.7864   2
   0 -12   1 17.4601  4.8975  11
   0  12   1 5.10721 3.96141   2
   0 -12  -1 -0.4806  2.7112   3
   0  12  -1 7.45797 4.56997   2
  -1 -12  -1 214.480  15.438   2
  -1  12   1 194.577  14.239   7
  -1  12   1 210.854  15.408   2
  -1 -12  -1 225.868  13.038   3
   1  12  -1 211.228  14.040   7
   1 -12   1 217.198  14.527  11
   1 -12   1 201.684  14.929   2
  -1 -12  -1 220.191  13.293   5
   1  12  -1 198.900  14.859   2
   1  12   1 225.322  14.332   7
  -1  12  -1 199.985  14.190   7
   1 -12  -1 230.878  14.936  11
   1 -12  -1 196.493  14.689   2
  -1 -12   1 220.483  12.962   3
   1  12   1 204.290  15.146   2
  -1  12  -1 226.986  16.106   2
  -1 -12   1 225.090  15.676   2
  -1 -12   1 242.557  15.275  11
  -2  12   1 11.8462  4.8504   7
  -2 -12  -1 8.49683 3.86012   5
  -2 -12  -1 12.4540  4.3013  11
  -2 -12  -1 22.0311  5.8223   2
  -2  12   1 14.0448  5.0692   2
  -2  12  -1 16.5751  5.4030   2
   2 -12  -1 4.70160 3.21027   3
  -2 -12   1 12.3491  4.3885   5
  -2  12  -1 3.18101 3.79291   7
   2 -12  -1 15.6606  5.0044  11
  -2 -12   1 8.97745 4.33044   2
   3 -12   1 102.613  10.402  11
  -3  12   1 80.7068  9.8414   7
  -3  12   1 77.6653  9.1528   9
  -3 -12  -1 83.7577  9.8888   2
  -3 -12  -1 74.6625  8.8236   5
   3 -12   1 86.7687  8.8337   3
  -3  12   1 93.7658 10.7503   2
  -3  12  -1 80.5955  9.7707   7
  -3  12  -1 72.7178  8.9331   9
  -3 -12   1 75.9112  8.9341   5
  -3 -12   1 79.4177  9.5909   2
   3 -12  -1 78.2482  9.2391  11
  -3  12  -1 79.3974  9.9232   2
  -4 -12  -1 66.6893  8.9385   5
  -4  12   1 54.4144  8.5125   2
   4 -12   1 33.2419  6.1028   3
  -4  12   1 50.1626  7.9398   9
   4 -12   1 54.5978  8.0020  11
  -4  12   1 41.3767  7.7051   7
  -4 -12  -1 62.5512  8.7462   2
  -4 -12   1 48.6877  7.7640   5
  -4 -12   1 50.1553  7.8099   2
  -4  12  -1 31.8315  7.0846   7
  -4  12  -1 49.2964  7.8483   9
   4 -12  -1 33.6105  6.5479  11
  -4  12  -1 32.2845  6.1964   6
  -4  12  -1 54.3036  8.4038   2
   5 -12   1 150.634  12.853  11
  -5 -12  -1 123.108  11.969   2
   5 -12   1 123.400  11.417   3
  -5  12   1 141.169  13.535   9
  -5  12   1 153.656  14.078   7
  -5  12   1 137.938  13.065   2
  -5  12  -1 145.877  12.540   6
  -5 -12   1 156.507  13.272   2
  -5  12  -1 135.975  12.900   2
   5 -12  -1 134.490  12.408  11
  -5  12  -1 144.587  13.730   7
  -6 -12  -1 59.6399  8.6161   2
  -6  12   1 55.0089  8.6455   2
  -6  12   1 54.7913  9.3060   7
  -6  12  -1 47.0431  8.2700   2
  -6  12  -1 45.1168  8.5369   7
  -6 -12   1 60.0979  8.7705   2
   0  13   1 23.6967  5.9244   7
   0 -13   1 22.4946  5.6517  11
   0 -13   1 12.8908  4.1241   3
   0  13  -1 23.4861  5.6242   7
   0  13   1 21.8656  6.1699   2
   0  13  -1 16.3043  5.5397   2
   0 -13   1 26.3938  6.3651   2
  -1  13   1 34.3674  6.8428   7
   1  13  -1 23.7527  6.1261   2
   1 -13   1 13.5051  5.4599   2
  -1  13   1 31.3378  7.0192   2
   1  13  -1 17.8304  5.1943   7
  -1 -13  -1 23.6325  6.1447   2
  -1  13  -1 17.0535  5.9986   2
  -1  13  -1 16.5244  5.3093   7
   1  13   1 31.0549  6.2865   7
   1 -13  -1 27.3977  5.4888   3
   1  13   1 22.6934  6.2236   2
   2 -13   1 41.1161  7.1382  11
  -2 -13  -1 39.2552  6.7435   5
  -2 -13  -1 40.7542  7.7504   2
  -2  13   1 26.3497  6.7459   2
  -2 -13   1 31.7069  6.0096   5
  -2  13  -1 50.9407  8.2912   7
   2 -13  -1 36.6652  6.1858   3
   2 -13  -1 31.3485  6.4367  11
  -2 -13   1 26.9091  6.4759   2
  -2 -13   1 42.3994  7.1239  11
  -3  13   1 121.174  12.757   2
   3 -13   1 126.140  12.235  11
  -3  13   1 144.808  13.512   7
  -3 -13  -1 121.845  11.768   5
  -3 -13  -1 131.980  12.787   2
  -3 -13   1 123.905  11.945  11
  -3 -13   1 141.230  12.352   5
  -3  13  -1 106.805  11.855   7
   3 -13  -1 108.996  11.175  11
   3 -13  -1 128.054  11.098   3
  -3  13  -1 148.887  14.021   2
  -3 -13   1 123.915  12.615   2
  -4  13   1 33.9250  7.2478   9
  -4 -13  -1 17.1787  5.8137   2
  -4  13  -1 3.20524 5.95029   7
   4 -13  -1 29.4878  6.6012  11
  -4  13  -1 17.0166  6.0076   2
  -4 -13   1 7.75529 4.98052   2
  -4  13  -1 19.2153  5.2900   6
  -5  13   1 17.5401  6.2508   2
  -5 -13  -1 35.5076  7.4135   2
   5 -13   1 11.4110  4.7842   3
  -5  13   1 14.1377  5.6988   7
  -5 -13  -1 28.9351  6.9881   5
  -5  13   1 24.8533  7.1247   9
  -5 -13   1 27.3467  6.6209   2
  -5  13  -1 18.1589  5.9561   2
  -5  13  -1 37.5495  8.0166   7
  -6 -13  -1 133.057  13.877   5
  -6 -13  -1 147.081  13.709   2
  -6  13   1 130.491  13.322   2
  -6  13   1 138.970  14.383   7
  -6 -13   1 139.072  13.324   2
   6 -13  -1 105.389  11.510   3
  -6  13  -1 164.022  14.810   2
   0 -14   1 76.4247 10.4264   2
   0  14   1 69.0441 10.1777   2
   0  14  -1 86.9543 11.1628   2
   0 -14  -1 66.1243  9.9827   2
   1 -14   1 83.8818 10.9143   2
  -1  14   1 88.7022 11.3679   2
  -1 -14  -1 98.2684 11.8287   2
   1 -14  -1 103.181  11.925   2
  -1  14  -1 89.1045 11.5797   2
  -1 -14   1 98.5838 10.9667  11
  -1 -14   1 94.9774 11.5152   2
  -2 -14  -1 36.8767  7.8835   2
  -2  14   1 33.5109  7.8516   2
  -2 -14   1 39.2859  8.1171   2
  -2  14  -1 28.8455  7.2654   2
  -3 -14  -1 20.0422  6.4881   2
  -3  14   1 38.6743  8.4938   2
  -3 -14   1 22.5024  6.2005   5
  -3 -14   1 21.0187  6.2518   2
  -3  14  -1 22.1482  6.7460   2
  -4  14   1 7.95869 5.51855   2
  -4  14   1 31.7238  7.4573   7
  -4 -14  -1 17.4899  5.8655   2
  -4 -14  -1 16.8986  5.7573   5
  -4  14  -1 26.7714  7.1167   2
  -4 -14   1 18.1673  6.1510   2
   4 -14  -1 16.3391  6.4654  11
  -5  14   1 377.717  23.081   2
  -5 -14  -1 393.011  22.679   2
  -5  14  -1 400.414  24.244   7
  -5 -14   1 398.351  23.370   5
  -5 -14   1 383.081  22.718   2
  -5  14  -1 371.353  23.034   2
   0  15  -1 72.7052 10.9222   2
   0 -15   1 61.8050 10.1108   2
  -1  15   1 102.825  11.908   7
   1 -15   1 132.903  14.035   2
  -1 -15   1 97.7096 12.5032   2
   1 -15  -1 122.214  12.835  11
  -1  15  -1 117.473  13.735   2
  -2  15   1 106.951  13.249   2
  -2  15  -1 73.5327 11.1301   2
  -3  15   1 21.6617  6.7910   7
  -3  15  -1 28.3429  7.8570   2
   4 -15   1 12.0994  7.6156  11
   4 -15  -1 27.9515  6.9719  11
  -4  15  -1 44.6340  9.3823   2
   0 -16  -1 246.216  18.536  11
  -1 -16   1 83.7408 11.3001  11
  -1  16  -1 75.3798 10.8871   7
   1   0  -2 225.735   3.698   1
   1   0  -2 220.348   3.655   1
  -4   0   2 75.9928  5.7802   6
  -4   0  -2 81.0990  5.7145  10
   4   0   2 86.3382  6.1541   4
   4   0  -2 77.5101  5.5366   3
  -4   0   2 72.4952  5.6966   8
  -4   0  -2 77.2083  5.9813   8
  -4   0   2 77.4638  5.6586  10
  -4   0  -2 76.8231  5.9333   6
   5   0   2 340.593  11.841   3
   5   0  -2 368.675  12.531   9
  -5   0   2 342.927  13.445   6
  -5   0  -2 354.792  14.039   8
   5   0  -2 357.120  13.049   4
  -5   0   2 350.491  13.166  10
   5   0   2 344.171  13.457   4
   5   0  -2 355.870  12.895   3
  -5   0  -2 368.247  13.298  10
   5   0   2 360.865  12.062   5
  -5   0   2 358.335  14.060   8
  -5   0  -2 331.943  13.335   6
   5   0  -2 371.601  12.810   5
   5   0   2 364.399  12.554   9
   6   0  -2 13.5471  3.3490   4
  -6   0  -2 11.8726  3.5445   8
  -6   0   2 13.0715  3.5454   6
   6   0   2 14.1963  3.1797   5
  -6   0  -2 18.4840  3.8072  10
  -6   0  -2 26.5845  4.7109   6
   6   0   2 21.6851  3.7215   3
   6   0   2 19.4546  3.9732   4
   6   0  -2 17.8146  3.6325   5
  -6   0   2 18.1500  3.7882  10
   6   0   2 14.2431  3.3038   9
   6   0  -2 9.73089 2.91556   3
  -6   0   2 20.6019  4.1790   8
  -7   0   2 107.166   8.997  10
  -7   0   2 106.968   9.570   8
   7   0  -2 106.111   8.537   3
  -7   0  -2 110.721   9.726   8
  -7   0   2 118.953   9.851   6
   7   0   2 113.373   9.111   4
  -7   0  -2 126.399  10.250   6
  -8   0  -2 21.3220  5.2988   8
  -8   0   2 18.6270  4.7440  10
  -8   0   2 28.6100  5.8366   8
  -8   0  -2 12.3926  4.5357   6
  -9   0  -2 5.72347 4.04339   6
  -9   0   2 15.5716  5.1099   8
  -9   0   2 8.11236 4.45431   6
  -9   0  -2 2.41135 3.56186   8
 -10   0  -2 298.395  19.488   8
 -10   0  -2 327.107  20.372   6
 -10   0   2 339.908  20.121   6
 -11   0  -2 17.2983  6.4287   6
   0  -1   2 0.19317 0.38392   1
   0   1   2 -0.7070  0.4064   1
   0  -1  -2 0.57429 0.39593   1
   0  -1   2 -0.1216  0.3293   1
   0   1  -2 0.33041 0.36946   1
   0   1  -2 -0.3039  0.3774   1
   0   1   2 -0.7152  0.4697   1
   1  -1   2 76.9676  3.0170   1
  -1   1   2 63.6351  2.9362   1
   1   1  -2 80.0101  3.1156   1
   1   1  -2 80.7236  3.1575   1
  -1  -1  -2 65.1529  2.7661   1
  -1   1   2 64.9398  2.9591   1
   1  -1   2 75.8519  3.0106   1
  -1  -1  -2 65.0678  2.7294   1
  -1   1  -2 64.1444  2.8562   1
  -1  -1   2 59.4101  2.7900   1
   1  -1  -2 79.3903  3.1857   1
   1   1   2 75.6166  2.9077   1
   1   1   2 74.3988  2.8777   1
  -1   1  -2 64.5523  2.8167   1
   1  -1  -2 74.7455  3.0982   1
  -1  -1   2 61.3286  2.8821   1
  -2   1   2 173.000   4.764   1
   2   1  -2 163.509   4.411   1
   2  -1   2 175.262   4.423   1
   2   1  -2 172.806   4.522   1
  -2   1   2 169.289   4.763   1
   2  -1   2 167.919   4.245   1
   2  -1  -2 179.742   4.752   1
  -2  -1   2 181.307   4.628   1
   2   1   2 181.290   4.161   1
   2  -1  -2 183.691   4.796   1
   4   1  -2 106.611   6.622   5
   4  -1   2 122.590   7.067   9
  -4   1   2 110.269   6.626   9
  -4   1   2 116.144   7.049   6
  -4   1   2 109.265   6.946  10
  -4   1   2 110.407   6.871   8
  -4  -1  -2 110.898   7.018   6
  -4  -1  -2 114.018   7.363   8
  -4   1  -2 106.747   7.009   6
   4  -1  -2 105.824   6.552   3
  -4  -1   2 109.202   6.877   6
  -4   1  -2 113.029   6.988   8
  -4  -1   2 106.534   6.973   8
   4   1   2 102.806   6.798   4
  -4   1  -2 115.128   7.085  10
   5   1  -2 32.7775  4.3744   4
   5  -1   2 33.6554  4.4014   9
  -5   1   2 25.5694  4.1611  10
  -5  -1  -2 23.8860  4.1519   6
   5  -1   2 21.9435  3.5557   3
  -5   1   2 25.9237  4.1153   6
   5  -1   2 25.9993  3.3361   5
  -5  -1  -2 26.3356  4.3341   8
  -5   1   2 33.4267  4.6075   8
  -5  -1  -2 25.8215  3.7464  10
   5   1  -2 24.7240  3.9000   5
   5  -1   2 29.9272  4.3018   4
   5   1   2 30.9980  3.7889   3
  -5  -1   2 27.3889  3.8697   3
  -5  -1   2 28.9070  4.3742   6
   5   1   2 29.4403  3.9911   5
  -5   1  -2 32.1300  4.4832  10
   5   1   2 27.9558  4.2520   4
  -5   1  -2 24.3013  4.2444   6
  -5   1  -2 30.5038  4.3798   8
   5   1   2 38.6837  4.0781   9
   5  -1  -2 26.9558  3.9749   4
   5  -1  -2 30.3156  3.7912   5
  -5  -1   2 21.2519  3.8425   8
  -5  -1   2 27.6986  3.9537  10
   5  -1  -2 25.6928  3.9092   3
   6  -1   2 692.586  21.137   4
  -6  -1  -2 674.109  21.045   6
  -6   1   2 661.423  20.650   8
  -6   1   2 672.222  20.384  10
  -6  -1  -2 632.705  20.971   8
   6   1  -2 648.458  19.136   4
   6   1  -2 670.736  19.565   5
  -6   1   2 654.887  20.625   6
   6   1  -2 680.674  19.274   3
   6  -1   2 686.288  18.766   3
   6  -1   2 683.729  19.735   9
   6  -1  -2 675.860  19.702   9
   6  -1  -2 693.165  19.942   4
  -6  -1   2 663.303  21.311   8
  -6   1  -2 702.746  21.828   8
  -6   1  -2 688.583  20.721  10
  -6  -1   2 713.321  20.196  10
  -6   1  -2 696.436  21.628   6
   6   1   2 705.670  19.481   5
  -6  -1   2 712.747  21.641   6
   6  -1  -2 688.989  18.160   5
   6   1   2 689.133  20.793   4
   6  -1  -2 679.869  19.777   3
   7  -1   2 14.6515  4.1135   4
  -7   1   2 14.3868  4.1498  10
   7   1  -2 7.26377 3.15920   5
  -7  -1  -2 13.9798  4.4663   8
  -7  -1  -2 16.6070  4.6442   6
  -7   1   2 24.9149  5.0286   8
  -7   1  -2 14.8923  4.2795  10
  -7  -1   2 5.82502 3.79013  10
  -7   1  -2 14.2062  4.0923   8
   7   1   2 14.5562  4.0981   4
  -7  -1   2 7.98521 3.62880   8
  -7   1  -2 12.1538  3.9161   6
  -7  -1   2 11.8746  4.0302   6
  -8   1   2 203.896  13.812   6
  -8   1   2 201.034  13.703   8
  -8   1   2 179.742  12.741  10
  -8  -1  -2 181.089  13.357   6
  -8  -1  -2 170.158  13.215   8
  -8  -1   2 199.945  13.371   6
   8   1   2 183.073  12.475   4
  -8  -1   2 192.943  13.859   8
  -8   1  -2 191.917  13.738   6
  -8   1  -2 193.564  13.700   8
  -9   1   2 103.717  10.921   6
  -9   1   2 116.471  11.301  10
  -9   1   2 103.828  10.808   8
  -9  -1  -2 99.4464 10.8126   6
  -9  -1  -2 85.2197 10.2457   8
  -9   1  -2 103.197  10.993   6
  -9  -1   2 111.085  11.340   6
  -9   1  -2 100.824  10.809   8
  -9  -1   2 114.861  11.649   8
 -10  -1  -2 31.3641  7.4187   8
 -10   1  -2 17.9883  5.7635   8
 -10  -1   2 25.1445  6.5650   6
 -11  -1  -2 31.8636  7.5191   6
 -11   1   2 22.6702  6.8355   6
 -11   1  -2 29.0725  7.7772   6
   0  -2   2 43.0021  3.1822   1
   0  -2  -2 42.1375  3.2210   1
   0   2   2 41.2614  3.2148   1
   0  -2  -2 36.9063  2.9796   1
   0   2   2 40.3162  3.0947   1
   0  -2   2 41.2166  3.0887   1
   0   2  -2 44.0505  3.2103   1
   0   2  -2 39.1448  3.0977   1
   1   2  -2 445.065   9.740   1
  -1   2   2 432.170   9.710   1
   1   2  -2 424.229   9.393   1
  -1  -2  -2 432.101   9.460   1
   1  -2   2 436.069   9.580   1
  -1   2   2 442.355   9.720   1
  -1  -2  -2 427.645   9.294   1
   1  -2   2 431.682   9.485   1
   1   2   2 436.646   9.345   1
  -1  -2   2 445.511   9.723   1
  -1   2  -2 436.594   9.633   1
   1  -2  -2 442.027   9.649   1
  -1  -2   2 446.901   9.807   1
   1  -2  -2 440.932   9.594   1
   1   2   2 448.941   9.579   1
  -1   2  -2 450.565   9.850   1
  -2   2   2 1257.23   16.93   1
   2  -2   2 1279.55   16.47   1
   2   2  -2 1253.35   16.18   1
  -2  -2  -2 1273.96   16.23   1
  -2   2   2 1211.72   18.29   1
  -2  -2  -2 1232.70   16.35   1
   2   2  -2 1249.23   17.29   1
   2  -2   2 1239.36   16.23   1
   2  -2  -2 1259.39   16.75   1
  -2   2  -2 1221.49   20.03   1
  -2  -2   2 1262.38   16.32   1
   2  -2  -2 1280.26   16.72   1
   2   2   2 1246.45   16.16   1
  -2  -2   2 1249.13   17.38   1
  -3  -2  -2 917.841  13.310   1
   3   2  -2 930.673  13.911   1
  -3   2   2 913.460  15.628   1
   3   2  -2 936.457  13.788   1
   3  -2   2 945.451  14.022   1
  -3   2  -2 922.550  19.581   1
   3   2   2 942.091  13.302   1
   3  -2  -2 942.574  14.187   1
  -3  -2   2 892.312  13.865   1
   3  -2  -2 939.630  14.560   1
  -4  -2  -2 1645.21   27.89   8
  -4  -2  -2 1575.14   26.19   6
   4   2  -2 1654.79   26.96   5
  -4   2   2 1638.43   26.68   9
  -4  -2  -2 1634.13   25.67   5
  -4   2   2 1587.92   27.18  10
   4  -2   2 1680.51   25.13   3
   4   2  -2 1686.38   25.92   4
  -4   2   2 1610.42   26.24   6
  -4   2  -2 1604.16   26.85  10
  -4  -2   2 1593.39   23.73   3
   4  -2  -2 1631.01   25.90   3
   4   2   2 1686.33   27.38   4
  -4   2  -2 1595.28   25.33   8
  -4   2  -2 1580.73   26.56   6
   5  -2   2 1489.40   26.15   3
   5  -2   2 1469.85   28.10   9
  -5  -2  -2 1455.11   29.26   8
  -5  -2  -2 1430.55   26.49   5
   5   2  -2 1407.79   27.33   5
   5   2  -2 1487.53   27.07   4
  -5   2   2 1412.64   27.26   9
  -5   2   2 1422.84   26.82   8
  -5  -2  -2 1444.84   28.13   6
  -5   2   2 1450.12   28.65  10
  -5  -2  -2 1470.86   24.09   3
  -5  -2   2 1471.36   24.41  10
   5  -2  -2 1480.01   27.26   3
  -5   2  -2 1420.73   28.19   6
  -5  -2   2 1423.07   25.28   3
  -5   2  -2 1437.12   27.31   8
   5   2   2 1461.97   28.08   4
   5  -2  -2 1508.17   23.33   5
   5  -2  -2 1493.81   23.85  11
  -5   2  -2 1393.15   27.74  10
  -6   2   2 457.750  16.897   8
   6  -2   2 464.916  17.180   9
  -6  -2  -2 444.750  17.164   6
  -6   2   2 458.455  17.506   6
  -6   2   2 439.312  17.151  10
   6   2  -2 469.477  16.650   4
   6  -2   2 454.985  15.790   3
  -6  -2  -2 429.758  17.495   8
   6   2  -2 453.323  16.862   5
  -6  -2   2 462.646  17.166   6
   6  -2  -2 472.708  16.824   4
   6   2   2 461.394  17.181   4
  -6   2  -2 458.292  17.442  10
  -6  -2   2 464.632  18.067   8
  -6   2  -2 458.899  17.821   6
   6  -2  -2 472.835  16.648   3
  -6   2  -2 460.739  17.098   8
  -6  -2   2 440.985  15.408   3
   6   2   2 459.732  16.517   5
  -7   2   2 221.288  13.278   6
   7   2  -2 215.114  12.310   4
  -7   2   2 227.742  13.166   8
  -7   2   2 231.162  13.776  10
   7   2  -2 234.764  13.021   5
   7  -2   2 210.860  12.862   4
   7  -2   2 230.290  12.076   3
   7  -2   2 220.940  12.724   9
  -7  -2  -2 221.381  13.417   6
  -7  -2  -2 222.075  13.959   8
   7   2   2 239.698  12.910   5
  -7  -2   2 216.977  13.657   8
   7  -2  -2 231.391  12.689   3
  -7   2  -2 215.794  13.495   6
  -7   2  -2 219.019  13.178   8
   7  -2  -2 250.571  13.588   9
  -7   2  -2 225.342  13.508  10
   7   2   2 238.549  13.415   4
  -7  -2   2 220.738  13.050   6
  -8   2   2 118.998  10.870   6
  -8  -2  -2 109.577  10.484   6
  -8   2   2 101.626  10.050  10
  -8  -2  -2 129.959  11.702   8
  -8   2   2 119.193  10.679   8
  -8  -2   2 119.606  10.520   6
  -8   2  -2 119.901  10.831   6
   8   2   2 131.571  10.838   4
  -8   2  -2 101.551   9.997   8
   8  -2  -2 127.310  10.214   3
  -8  -2   2 112.619  10.763   8
  -9  -2  -2 8.26646 4.41920   8
  -9  -2  -2 20.1453  5.4606   6
  -9   2   2 21.0929  5.7041   6
  -9   2   2 14.4555  5.1321   8
  -9  -2   2 7.30614 3.93699   6
  -9   2  -2 17.3915  5.3788   8
  -9  -2   2 18.7546  5.3654   8
 -10   2   2 -0.3756  3.8108   6
 -10   2   2 10.3905  5.0767   8
 -10  -2  -2 8.50929 5.05278   8
 -10  -2   2 -6.3788  4.8758   8
 -10  -2   2 6.64953 4.79760   6
 -10   2  -2 -10.180   5.105   8
 -11   2   2 52.4963  9.5289   6
 -11   2  -2 61.7041 10.1610   6
 -11  -2   2 53.9390  9.3697   6
   0  -3  -2 504.760  12.674   1
   0   3   2 501.175  12.545   1
   0   3   2 498.214  12.432   1
   0   3  -2 514.624  12.572   1
   0  -3  -2 512.845  12.683   1
   0  -3   2 516.229  12.598   1
   0   3  -2 500.423  12.505   1
   0  -3   2 514.523  12.538   1
   1  -3   2 73.9413  4.8626   1
  -1  -3  -2 78.7200  5.1208   1
   1   3  -2 70.0649  4.7862   1
  -1   3   2 79.3282  5.1502   1
  -1  -3  -2 69.9338  4.8860   1
   1   3  -2 74.7461  5.0755   1
  -1   3   2 69.4274  4.8921   1
   1  -3   2 73.9365  4.9256   1
  -1  -3   2 77.7961  5.0218   1
  -1   3  -2 77.9115  5.2111   1
   1  -3  -2 73.4447  5.0283   1
  -1   3  -2 77.0420  5.0523   1
  -1  -3   2 73.9662  5.0508   1
   1  -3  -2 75.1394  4.9895   1
   1   3   2 72.2946  4.8726   1
   1   3   2 71.9210  4.8548   1
   2   3  -2 737.630  15.062   1
   2  -3   2 755.591  15.353   1
  -2   3   2 750.427  15.638   1
  -2  -3  -2 747.743  15.155   1
  -2  -3  -2 733.440  14.944   1
   2  -3   2 738.548  15.098   1
  -2   3   2 729.186  15.323   1
   2   3  -2 761.764  15.227   1
   2   3   2 762.124  15.025   1
  -2   3  -2 751.245  15.646   1
   2  -3  -2 762.068  15.595   1
   2   3   2 758.371  15.113   1
   2  -3  -2 766.839  15.385   1
  -2   3  -2 749.775  15.330   1
  -2  -3   2 761.142  15.365   1
  -2  -3   2 743.807  15.281   1
  -3  -3  -2 561.843  14.171   5
   3   3  -2 565.430  13.005   1
  -3   3   2 565.933  14.999   9
  -3  -3  -2 569.305  12.843   1
   3  -3   2 590.063  13.423   1
   3  -3   2 577.952  13.235   1
   3  -3   2 596.615  13.995   3
  -3   3   2 569.254  13.617   1
  -3   3   2 571.150  14.782  10
  -3  -3  -2 572.840  14.625   8
  -3  -3  -2 583.140  13.263   1
   3   3  -2 583.504  13.195   1
  -3  -3   2 573.050  14.367   8
   3   3   2 577.349  12.946   1
  -3  -3   2 548.727  12.798   1
   3  -3  -2 554.419  13.192   1
  -3   3  -2 560.556  13.388   1
   3  -3  -2 575.002  13.363   1
   3  -3  -2 590.368  14.603   3
  -3   3  -2 556.278  13.179   1
   3   3   2 561.408  14.455   4
  -3   3  -2 571.760  14.905  10
  -3   3  -2 559.276  15.056   9
  -3   3  -2 566.097  14.194   6
  -3  -3   2 573.827  13.222   1
  -3  -3   2 552.181  14.445   5
   3   3   2 564.520  12.810   1
  -4  -3  -2 164.012   8.996   8
  -4   3   2 163.788   7.466   1
  -4  -3  -2 155.766   6.713   1
   4  -3   2 158.448   8.112   3
   4   3  -2 162.285   8.241   4
  -4  -3  -2 159.885   8.660   5
  -4   3   2 161.024   8.980   9
  -4   3   2 150.836   8.401   6
   4   3  -2 169.010   7.032   1
   4  -3   2 161.967   6.915   1
  -4   3   2 171.388   7.996   8
  -4   3   2 159.101   8.118   7
  -4   3   2 157.875   8.842  10
   4  -3  -2 147.652   7.353  11
   4  -3  -2 152.991   8.316   3
  -4  -3   2 164.228   7.151   1
  -4   3  -2 153.173   8.617   6
   4   3   2 160.870   8.710   4
  -4   3  -2 145.101   7.530   8
   4   3   2 159.211   6.666   1
  -4   3  -2 148.814   6.871   1
  -4   3  -2 164.989   8.995  10
   4  -3  -2 169.545   7.218   1
  -4  -3   2 155.215   8.664   8
  -4  -3   2 147.100   7.469   3
  -4  -3   2 144.328   8.308   5
  -5  -3  -2 24.9274  4.3020   8
  -5  -3  -2 27.8426  4.3241   6
  -5   3   2 21.3139  4.0946  10
  -5   3   2 24.5801  3.7349   7
  -5   3   2 28.2372  4.0609   8
  -5   3   2 31.3530  4.7375   9
   5   3  -2 21.7820  4.0099   5
   5  -3   2 26.2368  3.9286   3
   5   3  -2 22.4487  3.7971   4
  -5   3   2 26.7448  4.1971   6
   5   3   2 19.5071  3.7493   4
  -5   3  -2 23.6141  4.2000  10
  -5   3  -2 23.3744  3.8513   8
   5  -3  -2 22.3418  3.4463  11
  -5   3  -2 19.2367  3.9862   6
  -5  -3   2 20.3691  4.0588   8
   5  -3  -2 28.1746  4.3250   3
  -5  -3   2 26.4360  3.8217   3
   6  -3   2 255.270  13.401   9
  -6  -3  -2 257.299  13.809   8
  -6   3   2 247.949  12.155   8
  -6   3   2 243.217  13.103  10
   6   3  -2 248.194  13.074   5
   6  -3   2 245.739  11.996   3
  -6  -3  -2 243.478  12.724   5
  -6   3   2 241.434  12.984   6
  -6  -3  -2 238.313  12.862   6
   6   3  -2 244.782  12.154   4
  -6   3  -2 261.025  13.719   6
  -6   3  -2 244.122  13.214  10
  -6  -3   2 261.872  12.865   6
  -6  -3   2 263.176  13.959   8
   6   3   2 243.305  12.673   4
  -6   3  -2 263.527  12.837   8
   6  -3  -2 271.773  13.051   3
  -7   3   2 161.475  12.002  10
  -7  -3  -2 165.185  11.783   6
   7  -3   2 163.795  10.651   3
  -7  -3  -2 177.240  12.662   8
  -7   3   2 141.373  10.978   6
   7   3  -2 177.436  11.867   5
   7  -3   2 167.119  11.766   9
   7   3  -2 168.959  11.107   4
  -7   3   2 166.751  11.228   8
  -7   3  -2 170.186  11.565   8
   7   3   2 171.760  11.555   4
  -7   3  -2 169.335  12.082   6
   7  -3  -2 158.954  10.908   3
  -7  -3   2 165.960  11.457   6
   7   3   2 164.412  11.149   5
  -7  -3   2 175.207  12.462   8
  -7   3  -2 195.598  12.860  10
  -8   3   2 93.7635  9.8852  10
  -8  -3  -2 92.9016  9.7100   6
   8  -3   2 73.0014  8.5637   9
  -8  -3  -2 86.4056  9.9163   8
   8   3  -2 86.9404  9.0419   5
  -8   3   2 75.4343  8.5272   8
  -8   3   2 78.9814  9.0680   6
   8  -3  -2 95.1182  9.6356   9
  -8  -3   2 91.8815  9.9802   8
  -8   3  -2 59.1813  7.7449   8
  -8   3  -2 87.7531  9.7127   6
  -8  -3   2 75.5765  8.6028   6
   8  -3  -2 100.214   9.234   3
   8   3   2 81.0048  8.7460   4
  -9  -3  -2 36.8180  6.8627   6
  -9  -3  -2 44.5440  7.8445   8
  -9   3   2 44.6728  7.5503   6
  -9   3   2 43.3969  7.6059  10
  -9   3  -2 63.4757  9.0352   6
  -9  -3   2 46.8291  7.9959   8
 -10   3   2 254.971  18.126   6
 -10  -3   2 258.460  18.853   8
 -10   3  -2 265.268  18.677   6
   0   4  -2 300.396  11.219   1
   0  -4   2 293.296  10.876   1
   0   4   2 306.380  11.336   1
   0  -4   2 310.604  11.413   1
   0  -4  -2 316.291  11.406   1
   0  -4  -2 301.730  11.240   1
   0   4   2 298.970  11.128   1
   0   4  -2 302.474  11.475   1
   1   4  -2 56.1330  4.9438   1
  -1   4   2 51.3917  4.9451   1
   1   4  -2 51.6544  4.9539   1
   1  -4   2 54.9902  4.9709   1
   1  -4   2 53.9076  4.9252   1
  -1  -4  -2 49.0273  4.7167   1
  -1  -4  -2 54.5567  4.9532   1
  -1   4   2 51.2390  4.7921   1
  -1  -4   2 57.2239  5.1069   1
  -1   4  -2 47.2324  4.7451   1
   1   4   2 60.5362  5.1655   1
  -1   4  -2 52.3246  4.9414   1
  -1  -4   2 60.0443  5.0956   1
   1  -4  -2 58.5556  5.0407   1
   1   4   2 59.5057  5.0736   1
   1  -4  -2 48.3950  4.7280   1
   2  -4   2 670.570  14.495   3
  -2  -4  -2 660.899  14.993   5
   2   4  -2 672.444  16.380   1
   2  -4   2 660.698  16.177   1
  -2   4   2 669.883  16.760   1
   2  -4   2 674.884  16.525   1
  -2  -4  -2 678.478  16.807   1
  -2   4   2 673.780  16.884   1
  -2  -4  -2 692.701  16.725   1
  -2   4   2 667.907  15.596   9
   2   4  -2 655.862  16.264   1
   2  -4  -2 692.173  16.759   1
   2   4   2 653.183  16.015   1
   2   4   2 669.984  14.832   4
  -2   4  -2 672.217  16.956   1
  -2  -4   2 672.051  15.251   5
   2  -4  -2 662.278  14.645   3
   2   4   2 672.136  16.340   1
   2  -4  -2 652.302  16.277   1
  -2  -4   2 687.576  16.714   1
  -2  -4   2 667.422  16.807   1
  -2   4  -2 671.235  16.851   1
  -3   4   2 191.598   9.165   1
  -3   4   2 196.147   8.438   6
  -3   4   2 208.676   9.616   1
  -3  -4  -2 200.817   9.232   5
  -3   4   2 182.343   8.847  10
   3  -4   2 202.456   9.163   1
   3  -4   2 205.063   9.125   1
   3   4  -2 195.606   8.837   1
  -3  -4  -2 193.571   7.861   2
  -3   4   2 190.560   9.361   9
  -3  -4  -2 200.964   9.105   1
   3  -4   2 190.684   8.472   3
  -3   4   2 197.267   9.051   7
  -3   4   2 201.269   8.357   2
  -3  -4  -2 197.661   8.889   8
   3   4  -2 210.502   8.879   4
   3   4  -2 201.132   8.950   1
  -3  -4   2 209.101   9.312   1
   3   4   2 202.258   8.956   4
  -3   4  -2 193.496   8.166   2
  -3   4  -2 206.057   9.466   1
   3   4   2 201.940   8.938   1
   3  -4  -2 208.047   9.334   1
  -3  -4   2 217.158   9.588   1
  -3   4  -2 195.126   9.079  10
  -3   4  -2 202.395   9.382   1
   3  -4  -2 200.373   9.154   1
  -3   4  -2 215.060  10.050   9
  -3  -4   2 203.684   9.450   5
  -3  -4   2 204.913   8.178   2
   3   4   2 207.816   9.088   1
  -3   4  -2 193.328   8.840   7
   3  -4  -2 204.226   9.120   3
  -3  -4   2 209.756   8.898   8
  -3   4  -2 204.391   8.992   6
   3  -4  -2 198.897   8.690  11
  -4   4   2 763.226  18.910   7
   4  -4   2 766.905  16.890  11
   4  -4   2 739.052  18.040   3
   4   4  -2 763.000  18.342   4
  -4   4   2 742.057  20.200   9
   4  -4   2 763.977  17.613   1
  -4   4   2 768.862  19.013   6
  -4  -4  -2 768.361  19.620   8
  -4  -4  -2 751.829  15.272   2
  -4  -4  -2 741.805  15.953   3
  -4   4   2 790.783  16.646   2
  -4  -4  -2 716.239  18.869   5
   4   4  -2 773.961  17.699   1
  -4   4   2 750.677  19.757  10
   4   4   2 735.569  18.619   4
  -4  -4   2 732.240  19.479   5
  -4   4  -2 724.954  19.761   9
   4  -4  -2 779.698  19.447   3
  -4  -4   2 777.761  19.706   8
   4  -4  -2 781.320  17.723   1
  -4  -4   2 741.903  17.153   3
  -4   4  -2 768.869  20.020  10
  -4   4  -2 750.167  15.750   2
   4  -4  -2 791.282  18.140  11
  -4   4  -2 729.069  18.978   6
   4   4   2 808.668  17.632   1
  -4   4  -2 766.344  18.570   7
  -4  -4   2 766.668  15.526   2
  -4  -4   2 770.893  17.087  11
  -5   4   2 203.065  10.397   7
  -5   4   2 226.211  12.136   9
   5  -4   2 195.900  10.287   3
   5   4  -2 211.625  10.590   4
  -5  -4  -2 195.904  11.219   8
  -5  -4  -2 187.628  10.733   5
  -5   4   2 205.094  11.445  10
  -5   4   2 185.403  10.538   6
  -5   4  -2 199.527  11.102   6
   5  -4  -2 206.092   9.875  11
  -5  -4   2 199.619  11.090   5
   5   4   2 228.466  11.598   4
  -5  -4   2 211.761  10.165   3
  -5  -4   2 199.243  11.241   8
   5  -4  -2 213.574  10.985   3
  -5   4  -2 223.440  11.946  10
   6  -4   2 157.431   9.991   3
  -6  -4  -2 159.262  10.646   5
  -6   4   2 167.139  11.202   9
   6   4  -2 159.467  10.215   4
  -6   4   2 166.846  11.372  10
   6  -4   2 152.825  11.022   9
   6   4  -2 169.028  11.329   5
  -6  -4  -2 171.163  11.713   8
  -6   4   2 149.241  10.543   6
  -6  -4   2 156.070  11.024   8
  -6   4  -2 158.939  11.017  10
   6   4   2 150.153  10.460   4
   6  -4  -2 169.854  10.704   3
  -6   4  -2 159.392  10.943   6
   7   4  -2 224.302  12.963   4
   7  -4   2 204.812  13.487   9
  -7  -4  -2 207.276  13.682   8
  -7   4   2 217.990  13.605   6
   7   4  -2 220.007  13.691   5
   7  -4   2 213.032  12.299   3
  -7   4   2 241.428  14.861  10
   7  -4  -2 223.762  13.062   3
   7   4   2 216.524  13.037   4
  -7   4  -2 235.009  14.400  10
  -7   4  -2 247.147  14.710   6
  -7  -4   2 225.800  14.124   8
   7   4   2 205.846  13.041   5
  -8   4   2 202.106  14.595  10
   8  -4   2 186.751  13.787   9
  -8   4   2 197.754  14.237   6
  -8  -4  -2 204.932  14.703   8
  -8   4  -2 189.750  13.991   6
   8  -4  -2 184.336  12.565   3
   8   4   2 181.017  12.851   4
   8  -4  -2 176.473  13.417   9
  -8  -4   2 187.331  13.808   8
   9  -4   2 300.642  18.172   9
  -9   4   2 274.764  17.684   6
  -9   4   2 284.824  18.051  10
  -9  -4  -2 274.067  18.181   8
  -9  -4   2 283.393  18.566   8
   9  -4  -2 296.722  17.992   9
  -9   4  -2 269.262  17.858   6
 -10   4   2 3.54305 4.66295   6
 -10  -4   2 8.52790 5.27225   8
 -10   4  -2 17.3367  6.0325   6
   0  -5   2 456.408  11.535   3
   0  -5  -2 457.341  15.354   1
   0  -5   2 459.662  15.045   1
   0  -5   2 463.700  12.806  11
   0   5  -2 472.945  15.799   1
   0   5  -2 441.245  15.014   1
   0  -5  -2 461.846  12.735  11
   0  -5   2 456.715  15.310   1
   0  -5  -2 459.638  15.279   1
   0   5   2 459.399  15.426   1
   0   5   2 455.432  15.046   1
  -1   5   2 506.933  16.486   1
  -1  -5  -2 530.729  16.426   1
   1  -5   2 520.103  13.683  11
   1  -5   2 520.227  16.206   1
  -1  -5  -2 503.392  16.273   1
  -1   5   2 482.291  15.864   1
  -1   5   2 490.107  13.990   7
  -1  -5  -2 512.163  12.869   5
  -1  -5  -2 490.891  14.166   2
   1   5  -2 512.773  16.092   1
   1  -5   2 504.957  16.065   1
  -1   5   2 513.927  14.624   2
   1   5  -2 500.820  16.002   1
   1  -5   2 496.331  12.432   3
  -1   5  -2 518.812  16.628   1
  -1   5  -2 510.616  16.347   1
   1   5   2 523.029  16.438   1
  -1  -5   2 533.078  13.854  11
   1  -5  -2 516.159  16.239   1
   1  -5  -2 497.154  13.633  11
  -1  -5   2 499.272  14.242   2
   1   5   2 505.184  15.924   1
  -1  -5   2 532.326  16.542   1
   1  -5  -2 510.933  16.254   1
  -1   5  -2 513.823  14.473   2
  -1   5  -2 523.507  14.367   7
   1  -5  -2 524.003  13.042   3
  -1  -5   2 527.530  16.464   1
  -2  -5  -2 129.681   7.233   5
   2  -5   2 128.903   7.006  11
   2  -5   2 129.261   8.099   1
   2  -5   2 129.170   6.903   3
  -2   5   2 128.779   7.635   7
  -2   5   2 137.023   7.043  10
  -2   5   2 133.159   7.549   9
  -2  -5  -2 131.037   8.370   1
   2  -5   2 137.632   8.451   1
   2   5  -2 141.381   8.587   1
  -2   5   2 121.598   8.281   1
  -2  -5  -2 129.358   7.408   2
  -2  -5  -2 129.575   6.823  11
   2   5  -2 131.897   8.378   1
  -2   5   2 137.671   7.657   2
  -2   5  -2 133.391   7.587   9
   2  -5  -2 129.843   7.212  11
  -2  -5   2 147.350   7.820   2
  -2  -5   2 123.979   6.277   3
   2   5   2 130.200   8.193   1
  -2  -5   2 123.623   7.206   5
  -2  -5   2 134.273   8.548   1
  -2   5  -2 129.369   8.459   1
   2  -5  -2 118.359   7.904   1
   2  -5  -2 135.357   7.257   3
  -2   5  -2 125.842   7.512   2
   2  -5  -2 128.630   8.333   1
   2   5   2 127.850   8.172   1
  -2  -5   2 133.793   7.079  11
  -2   5  -2 132.907   7.621   7
  -3   5   2 164.205   8.556   2
  -3  -5  -2 157.289   7.996   2
  -3  -5  -2 168.452   7.843  11
   3  -5   2 169.726   9.400   1
  -3   5   2 172.150   9.239   7
  -3   5   2 170.547   8.368   6
  -3  -5  -2 161.846   8.153   8
   3  -5   2 163.821   8.223  11
  -3  -5  -2 158.493   8.775   5
   3   5  -2 170.307   9.298   1
  -3   5   2 155.590   8.561  10
   3  -5   2 171.664   8.653   3
  -3   5   2 156.725   9.049   9
  -3   5  -2 157.700   9.113   9
  -3  -5   2 175.912   9.281   5
   3  -5  -2 155.487   9.142   1
  -3  -5   2 166.277   8.298  11
  -3  -5   2 163.600   8.110   8
  -3   5  -2 143.249   7.919   2
  -3   5  -2 164.163   8.710  10
  -3   5  -2 151.243   8.695   7
  -3  -5   2 152.636   7.484   3
  -3   5  -2 154.931   8.233   6
   3  -5  -2 165.614   8.629   3
   3   5   2 158.270   8.478   4
  -3  -5   2 161.801   8.176   2
   3  -5  -2 157.953   8.397  11
   3   5   2 162.542   8.965   1
  -4   5   2 269.341  12.200   7
  -4   5   2 261.290  12.741   9
   4  -5   2 255.406  10.540  11
  -4   5   2 261.551  12.253  10
  -4  -5  -2 267.802  12.257   5
  -4  -5  -2 264.728  10.242   2
   4   5  -2 242.368  10.925   4
  -4   5   2 264.188  10.909   2
   4  -5   2 277.500  11.822   3
  -4   5   2 252.846  11.336   6
  -4  -5  -2 251.260  11.417   8
  -4   5  -2 274.301  13.060   9
   4  -5  -2 268.062  11.360  11
  -4   5  -2 256.212  12.005  10
  -4  -5   2 279.395  11.941   8
  -4  -5   2 273.744  12.520   5
  -4  -5   2 271.757  10.422   2
  -4  -5   2 273.833  10.840   3
  -4  -5   2 259.353  10.582  11
   4   5   2 275.668  12.117   4
   4  -5  -2 288.870  12.237   3
  -4   5  -2 277.447  11.964   7
  -4   5  -2 273.576  10.946   2
  -4   5  -2 296.478  12.512   6
  -5   5   2 13.8587  2.9576   2
  -5  -5  -2 17.3780  3.9267   8
  -5  -5  -2 12.9712  3.7164   5
   5  -5   2 12.3925  3.4434   3
  -5   5   2 8.91176 3.49791  10
  -5   5   2 21.1909  4.1617   6
  -5   5   2 12.6570  3.7746   7
  -5   5  -2 17.1151  4.0697  10
  -5  -5   2 12.6609  3.5659   8
  -5   5  -2 8.08504 3.13871   6
  -5   5  -2 12.5408  3.3115   7
   5  -5  -2 15.6176  3.4344  11
  -5   5  -2 16.7613  3.1354   2
   5   5   2 13.9419  3.5576   4
  -5  -5   2 15.8783  3.9959   5
   6  -5   2 154.457  10.202   3
   6   5  -2 156.445  10.327   4
  -6   5   2 168.497  11.904   9
  -6  -5  -2 158.704  11.331   5
  -6  -5  -2 157.570  11.341   8
  -6   5   2 161.737  11.271   6
  -6   5   2 158.797  11.637  10
  -6  -5   2 151.093  11.032   5
  -6   5  -2 159.102  11.240   6
  -6  -5   2 164.450  11.382   8
   6  -5  -2 164.857  10.881   3
  -6   5  -2 156.964  11.345  10
   6   5   2 160.171  10.758   4
   7  -5   2 356.539  18.203   9
  -7  -5  -2 375.197  18.049   5
  -7   5   2 385.212  18.882  10
   7   5  -2 368.690  18.297   5
   7  -5   2 366.565  16.587   3
  -7  -5  -2 352.615  17.963   8
  -7   5   2 389.098  18.284   6
   7   5  -2 355.898  16.407   4
  -7   5  -2 368.568  18.089   6
  -7   5  -2 375.344  18.804  10
   7   5   2 361.335  16.933   4
  -7  -5   2 365.568  18.036   8
   8  -5   2 81.8337  8.5558   3
   8  -5   2 81.5160  9.6870   9
  -8  -5  -2 92.6977 10.1448   8
  -8   5   2 83.4684  9.7114   6
  -8   5   2 77.7026  9.5953  10
   8  -5  -2 88.0923  9.1271   3
  -8  -5   2 80.3536  9.5165   8
  -8   5  -2 88.0122  9.8581   6
   8   5   2 97.3050  9.5929   4
   8  -5  -2 86.6630 10.0041   9
  -9  -5  -2 14.2633  5.9794   8
  -9   5   2 27.7063  6.6355  10
  -9   5   2 5.71568 4.34598   6
   9  -5  -2 20.3840  6.0124   9
  -9  -5   2 17.6758  5.8659   8
 -10   5   2 45.6973  8.7477   6
 -10  -5   2 53.6513  9.1574   8
   0  -6   2 13.6826  3.1185   2
   0  -6   2 9.40871 3.26305   1
   0  -6   2 6.90045 2.07484   3
   0  -6  -2 5.48617 1.92670   5
   0  -6  -2 0.31439 2.27913   1
   0  -6   2 1.75488 1.95602  11
   0  -6  -2 5.17724 2.19820  11
   0  -6  -2 2.76399 2.16543   2
   0   6   2 2.72121 2.29933   2
   0  -6  -2 7.11215 2.05408   3
   0   6  -2 4.71829 2.29716   7
   0   6   2 8.34784 2.51914   7
   1  -6   2 279.520  11.767   2
  -1  -6  -2 281.820  13.398   1
  -1   6   2 274.199  11.420   7
  -1  -6  -2 286.196  11.788   2
   1  -6   2 282.688  13.010   1
   1  -6   2 272.780  10.141   3
  -1   6   2 276.638  10.445   9
  -1  -6  -2 266.784  10.083   5
  -1   6   2 283.652  13.328   1
  -1  -6  -2 279.816  10.870  11
  -1   6   2 288.056  12.172   2
   1   6  -2 288.465  10.818   7
   1   6  -2 296.381  13.612   1
   1  -6   2 275.901  11.036  11
  -1  -6  -2 289.795   9.763   3
   1   6  -2 284.518  11.930   2
  -1   6  -2 269.958  13.256   1
  -1  -6   2 286.895  13.403   1
   1  -6  -2 279.566  13.360   1
  -1   6  -2 291.551  11.722   7
  -1   6  -2 258.664  11.563   2
   1  -6  -2 276.784  11.102  11
   1  -6  -2 298.441  12.211   2
   1   6   2 303.603  12.221   2
  -1  -6   2 282.312   9.851   3
  -1   6  -2 286.563  10.702   9
   1   6   2 278.105  13.004   1
  -1  -6   2 271.146  11.628   2
  -1  -6   2 292.625  10.448   5
  -1  -6   2 267.778  10.757  11
   1  -6  -2 289.750  10.397   3
   1   6   2 284.911  10.648   7
   2  -6   2 1149.99   22.56  11
  -2  -6  -2 1117.41   22.38   5
  -2  -6  -2 1164.43   27.34   1
  -2  -6  -2 1185.56   19.77   3
  -2   6   2 1142.71   21.16  10
  -2   6   2 1170.66   23.92   9
   2  -6   2 1136.93   21.47   3
  -2  -6  -2 1123.79   21.62  11
  -2   6   2 1170.93   27.70   1
   2   6  -2 1188.73   27.10   1
  -2   6   2 1140.53   24.43   7
   2   6  -2 1187.40   21.53   7
  -2   6   2 1139.68   24.12   2
   2  -6   2 1148.93   26.44   1
  -2  -6  -2 1149.58   23.47   2
   2   6   2 1150.35   20.36   7
  -2  -6   2 1143.66   26.48   1
   2  -6  -2 1119.77   21.81   3
  -2   6  -2 1146.40   27.26   1
  -2   6  -2 1167.41   24.44   2
  -2   6  -2 1149.79   24.41   7
  -2  -6   2 1134.01   23.72   2
   2  -6  -2 1193.23   27.44   1
  -2  -6   2 1159.90   20.47   3
  -2  -6   2 1157.33   22.49  11
  -2  -6   2 1125.62   22.70   5
   2  -6  -2 1133.04   22.88  11
   2   6   2 1149.05   26.26   1
  -2   6  -2 1141.17   20.78  10
  -2   6  -2 1164.33   23.54   9
  -3  -6  -2 63.6461  6.1062   5
  -3   6   2 58.8319  5.6162  10
   3   6  -2 56.3768  4.8198   7
  -3   6   2 58.0308  5.7590   2
  -3  -6  -2 55.0637  5.1168  11
  -3   6   2 59.4642  6.1863   9
  -3  -6  -2 56.2874  5.0140   8
  -3  -6  -2 49.0180  4.3605   3
  -3   6   2 62.6830  5.4081   6
   3  -6   2 52.3306  5.2210  11
  -3   6   2 61.2155  6.1831   7
   3  -6   2 51.8352  5.2512   3
  -3  -6  -2 57.0711  5.5443   2
  -3   6  -2 55.1515  5.3962  10
  -3  -6   2 62.0560  5.4980  11
  -3   6  -2 54.2117  5.2465   6
   3  -6  -2 56.7840  5.4829   3
  -3  -6   2 52.6085  4.7885   3
  -3   6  -2 51.7664  5.6887   7
  -3  -6   2 57.7743  5.5443   2
   3  -6  -2 57.2546  5.5111  11
  -3  -6   2 52.2151  5.5710   5
  -3  -6   2 57.5349  4.9970   8
  -3   6  -2 60.0405  5.7853   2
  -3   6  -2 65.2401  6.4478   9
  -4   6   2 198.935  11.226   7
  -4   6   2 207.680  11.268  10
  -4   6   2 188.971  11.423   9
   4  -6   2 200.769  10.136  11
  -4  -6  -2 211.083  10.157   2
  -4   6   2 196.080  10.301   6
  -4  -6  -2 200.810  11.192   5
   4  -6   2 203.812  10.710   3
  -4   6   2 192.235  10.166   2
  -4  -6  -2 223.460  10.978   8
  -4  -6   2 201.831   9.768   3
   4  -6  -2 209.676  10.998   3
  -4   6  -2 194.911  11.627   9
  -4   6  -2 191.108  10.756   7
  -4   6  -2 216.457  11.504  10
   4  -6  -2 217.527  11.045  11
   4   6   2 201.969  10.872   4
  -4  -6   2 201.424  10.015   2
  -4   6  -2 180.875  10.197   6
  -4  -6   2 194.953   9.892  11
  -4  -6   2 213.411  10.607   8
  -4   6  -2 201.002  10.390   2
  -4  -6   2 206.412  11.517   5
  -5   6   2 45.7275  6.1283  10
  -5   6   2 45.5107  5.7800   6
   5   6  -2 33.5305  5.2005   4
  -5   6   2 31.4238  5.5944   9
  -5  -6  -2 47.1992  6.1893   5
  -5  -6  -2 38.1961  4.6256   2
   5  -6   2 41.6788  5.5794   3
  -5   6   2 52.0279  5.5912   2
  -5   6   2 50.2452  6.2883   7
  -5  -6  -2 40.5429  5.6392   8
   5  -6   2 39.1690  5.0047  11
  -5  -6   2 34.1553  5.5825   5
  -5   6  -2 37.5992  5.5432   7
  -5  -6   2 33.9793  4.5130   2
   5  -6  -2 44.4844  5.8568   3
  -5   6  -2 37.2666  5.5485  10
  -5   6  -2 33.5805  5.1373   6
   5  -6  -2 44.5293  5.4981  11
  -5  -6   2 38.6210  5.3608   8
  -5   6  -2 40.0564  5.0063   2
  -6  -6  -2 288.517  15.575   5
  -6   6   2 275.194  15.386  10
   6  -6   2 298.686  14.511   3
   6   6  -2 294.158  14.333   4
  -6  -6  -2 302.705  15.486   8
  -6   6   2 269.585  14.529   6
  -6   6   2 289.517  16.087   9
  -6   6  -2 304.775  15.948  10
  -6  -6   2 287.897  14.933   8
   6   6   2 298.572  14.978   4
  -6   6  -2 299.667  15.649   6
  -6  -6   2 309.441  16.043   5
   7   6  -2 19.6113  5.2946   5
  -7  -6  -2 12.0952  4.4383   5
  -7   6   2 23.3833  5.7609  10
  -7  -6  -2 10.5907  4.2820   8
   7  -6   2 10.5119  4.6632   9
  -7   6   2 20.8520  5.1291   6
   7  -6   2 13.9441  4.1575   3
  -7  -6   2 20.1193  5.0190   8
  -7   6  -2 11.8155  4.3609  10
  -7   6  -2 12.9662  4.4973   6
   8   6  -2 242.659  14.838   4
  -8  -6  -2 222.828  15.755   8
   8  -6   2 229.793  16.363   9
  -8   6   2 242.008  16.402  10
  -8   6   2 222.681  15.485   6
  -8   6  -2 211.784  15.224   6
  -8  -6   2 249.883  16.364   8
   8   6   2 229.938  14.978   4
   9  -6   2 12.3592  5.4057   9
  -9  -6  -2 16.8180  5.7489   8
  -9   6   2 22.7753  6.4000   6
  -9  -6   2 18.3056  5.8992   8
  -9   6  -2 23.8370  6.4125   6
   9  -6  -2 21.3870  6.2736   9
 -10   6   2 26.0849  7.4892   6
 -10   6  -2 40.1288  8.4755   6
   0  -7   2 2903.33   38.49  11
   0  -7   2 3035.31   33.65   5
   0  -7   2 3010.46   35.60   3
   0  -7  -2 2929.41   38.55  11
   0   7   2 3081.96   39.79   7
   0  -7  -2 3081.44   35.61   3
   0   7   2 3060.05   42.18   9
   0  -7   2 3050.56   42.14   2
   0  -7  -2 3068.50   34.89   5
   0   7  -2 3074.71   39.95   7
  -1   7   2 301.831  13.446   2
   1  -7   2 321.763  13.736   2
  -1   7   2 317.643  13.148   7
   1  -7   2 338.550  10.350   5
  -1  -7  -2 327.076  12.047   5
   1   7  -2 347.524  14.248   2
  -1  -7  -2 325.300  11.191   3
   1  -7   2 333.452  13.135  11
  -1  -7  -2 314.876  12.429  11
  -1   7   2 331.186  12.375   9
   1   7  -2 322.520  12.492   7
   1  -7   2 308.056  11.664   3
  -1  -7  -2 316.107  13.311   2
  -1   7  -2 324.611  13.876   2
   1   7   2 315.516  13.576   2
  -1  -7   2 308.486  11.557   5
  -1  -7   2 313.883  12.731  11
   1   7   2 315.915  12.241   7
  -1   7  -2 305.211  13.173   7
   1  -7  -2 323.040  13.540   2
   1  -7  -2 322.307  10.491   5
  -1  -7   2 318.333  13.594   2
   1  -7  -2 317.489  12.997  11
  -1  -7   2 309.430  11.284   3
   1  -7  -2 327.503  11.842   3
  -1   7  -2 326.336  12.182   9
  -2   7   2 1629.47   31.67   2
  -2  -7  -2 1598.46   30.59   2
  -2   7   2 1603.82   25.83  10
  -2   7   2 1548.04   30.22   7
   2  -7   2 1627.35   29.26  11
  -2  -7  -2 1599.01   24.88   3
   2  -7   2 1595.44   27.46   3
   2   7  -2 1653.11   31.03   2
  -2  -7  -2 1700.80   35.41   1
  -2  -7  -2 1619.60   28.74   5
   2  -7   2 1647.54   30.78   2
  -2  -7  -2 1614.13   28.37  11
  -2   7   2 1561.66   29.04   9
  -2   7   2 1653.58   35.56   1
   2   7  -2 1662.06   27.73   7
   2  -7  -2 1607.39   30.69   2
   2  -7  -2 1575.73   27.83   3
  -2   7  -2 1569.09   25.29  10
   2  -7  -2 1546.09   28.73  11
  -2  -7   2 1583.22   34.01   1
  -2   7  -2 1578.71   30.81   7
   2   7   2 1616.08   26.50   7
  -2   7  -2 1645.56   35.35   1
  -2  -7   2 1556.72   28.46  11
  -2  -7   2 1569.80   25.84   3
   2   7   2 1557.23   29.68   2
   2  -7  -2 1601.06   22.49   5
  -2   7  -2 1597.77   29.19   9
  -2  -7   2 1608.32   28.79   5
  -2   7  -2 1556.57   30.83   2
  -3  -7  -2 201.798  10.906   2
  -3   7   2 212.724  10.339   6
  -3  -7  -2 207.795  10.429  11
  -3   7   2 218.028  10.848  10
   3   7  -2 217.352   9.934   7
   3  -7   2 193.778  10.358  11
  -3  -7  -2 192.199  10.808   5
   3  -7   2 193.861  10.217   3
  -3  -7  -2 200.246   9.136   3
  -3   7   2 198.282  11.357   7
  -3   7   2 202.270  11.394   9
  -3   7   2 201.223  11.152   2
  -3  -7   2 210.484  10.654  11
  -3   7  -2 221.130  12.026   9
  -3   7  -2 206.921  11.581   7
  -3   7  -2 213.887  10.559  10
   3  -7  -2 212.238  10.991   3
  -3  -7   2 198.211  10.928   5
  -3  -7   2 194.737   9.421   3
  -3   7  -2 212.229  10.598   6
  -3  -7   2 189.277  10.608   2
  -3   7  -2 205.043  11.278   2
   3  -7  -2 206.723  10.915  11
   4  -7   2 75.9688  7.0459   3
  -4   7   2 76.0450  6.8668   6
  -4   7   2 72.2674  7.4294   7
  -4  -7  -2 78.9839  6.8213   8
  -4   7   2 76.0003  7.1403   2
  -4  -7  -2 70.3343  6.6026   2
  -4   7   2 70.8098  7.6059   9
  -4  -7  -2 72.0513  7.4138   5
  -4   7   2 79.5402  7.3173  10
   4  -7   2 68.6099  6.5161  11
   4  -7  -2 72.8351  7.1131   3
  -4  -7   2 71.6729  7.3565   5
  -4  -7   2 80.4203  6.6635   3
  -4   7  -2 82.1249  7.4234   2
  -4  -7   2 74.5244  6.5741   8
  -4   7  -2 70.1019  7.6729   9
   4  -7  -2 75.1109  6.9628  11
  -4   7  -2 81.2862  7.3821   6
  -4   7  -2 68.7985  7.1326   7
  -4  -7   2 85.2589  7.1702  11
  -4   7  -2 65.7461  6.7725  10
  -4  -7   2 68.5397  6.4819   2
   5  -7   2 106.655   8.374  11
  -5   7   2 83.4147  8.7036   9
  -5   7   2 84.7778  8.4462   7
  -5   7   2 98.2981  8.5277   6
  -5  -7  -2 98.6803  8.4587   8
  -5  -7  -2 71.1061  7.8168   5
   5  -7   2 83.0261  7.7867   3
  -5  -7  -2 90.5064  7.4421   2
  -5   7   2 95.7912  8.0102   2
  -5   7   2 93.9675  8.8146  10
  -5   7  -2 81.4024  8.1509   7
  -5   7  -2 89.6641  8.5574   6
  -5  -7   2 77.8742  7.5204   8
  -5   7  -2 79.8087  8.8073   9
  -5  -7   2 92.8324  8.9240   5
  -5  -7   2 95.1523  7.6252   2
   5  -7  -2 70.8639  7.2266  11
  -5   7  -2 78.2065  7.2947   2
  -5   7  -2 81.1716  8.1619  10
   5   7   2 87.5523  8.0605   4
   5  -7  -2 73.7274  7.6195   3
   6  -7   2 801.010  24.514   3
  -6   7   2 818.301  25.953   6
  -6   7   2 851.290  28.375   9
  -6   7   2 860.488  26.858   7
  -6  -7  -2 852.377  27.445   5
  -6   7   2 824.002  26.765  10
   6   7  -2 829.799  24.619   4
  -6  -7  -2 848.145  25.953   8
  -6  -7   2 846.302  27.658   5
   6   7   2 842.118  25.578   4
   6  -7  -2 841.449  25.454   3
  -6   7  -2 841.964  26.689   6
  -6  -7   2 785.630  24.522   8
  -7   7   2 37.0491  6.9374  10
   7  -7   2 26.7985  6.1855   9
   7   7  -2 40.5780  6.4999   4
  -7   7   2 43.2458  7.0719   6
  -7  -7  -2 45.1299  7.1738   8
  -7  -7   2 38.8502  7.0541   5
  -7   7  -2 39.4771  6.9847   6
   7   7   2 34.8701  6.2277   4
  -7  -7   2 38.2240  6.6366   8
   8   7  -2 131.232  11.389   4
  -8   7   2 120.191  12.123  10
  -8  -7  -2 130.330  12.280   8
   8  -7   2 124.086  12.568   9
  -8   7   2 113.886  11.642   6
  -8   7  -2 102.350  11.141   6
   8   7   2 110.199  10.775   4
  -8  -7   2 133.895  12.309   8
   8  -7  -2 103.072  10.257   3
   9  -7   2 107.649  12.368   9
  -9  -7  -2 125.984  12.778   8
  -9   7  -2 102.270  11.900   6
  -9  -7   2 104.800  11.712   8
   9   7   2 118.299  11.658   4
 -10   7  -2 52.0199  9.4856   6
   0  -8  -2 64.7029  6.8129   2
   0   8  -2 58.8831  6.2382   7
   0  -8   2 53.0209  5.8068  11
   0   8   2 45.2128  5.4059   7
   0   8   2 38.7688  5.5434   2
   0   8   2 52.9225  4.9598   9
   0  -8  -2 52.2928  5.1022   3
   0  -8  -2 51.6878  5.8307  11
   0  -8  -2 46.2130  4.8456   5
   0  -8   2 47.2402  5.9593   2
   0  -8   2 51.9562  5.6517   3
   0   8  -2 50.2934  6.2144   2
   0  -8   2 51.0865  4.8675   5
  -1  -8  -2 35.1598  5.4102   2
   1  -8   2 39.5088  5.0702  11
  -1  -8  -2 37.9222  4.3746   3
   1  -8   2 31.7344  4.9986   2
   1  -8   2 41.7996  5.0016   3
   1   8  -2 32.7814  4.9848   2
  -1   8   2 33.5905  4.4363   9
  -1  -8  -2 38.2057  4.6880   5
  -1  -8  -2 30.3307  4.5966  11
   1   8  -2 27.9643  4.4316   7
  -1   8   2 36.7032  5.5058   2
  -1   8   2 35.4593  5.1556   7
  -1  -8   2 34.0712  4.7536  11
  -1   8  -2 31.1858  5.0019   2
  -1   8  -2 37.6326  5.2958   7
  -1  -8   2 44.0618  5.6807   2
   1  -8  -2 35.1291  4.4188   3
   1  -8  -2 34.5319  4.9810  11
  -1   8  -2 34.7208  4.5246   9
   1   8   2 31.5165  5.0645   2
   1  -8  -2 36.1124  4.0345   5
   1   8   2 29.6283  4.4236   7
   1  -8  -2 24.3659  4.4900   2
  -1  -8   2 32.0818  4.3876   5
  -1  -8   2 35.4479  4.4100   3
  -2  -8  -2 472.828  16.578   5
   2  -8   2 466.137  16.836  11
  -2   8   2 474.399  17.922   7
  -2   8   2 465.277  18.071   2
   2  -8   2 512.151  18.507   2
  -2   8   2 505.703  17.559   9
   2  -8   2 482.078  16.233   3
  -2  -8  -2 491.050  16.860  11
   2   8  -2 497.287  16.476   7
  -2  -8  -2 480.040  14.631   3
   2   8  -2 501.714  18.386   2
  -2  -8  -2 490.398  18.186   2
   2  -8  -2 510.702  18.325   2
  -2  -8   2 471.341  15.122   3
  -2   8  -2 506.964  17.445   9
  -2  -8   2 481.577  18.083   2
   2   8   2 494.274  17.997   2
   2   8   2 519.069  16.297   7
  -2  -8   2 487.078  17.217  11
   2  -8  -2 494.627  17.391  11
  -2  -8   2 486.011  16.736   5
  -2   8  -2 500.562  18.687   2
   2  -8  -2 489.796  16.372   3
  -2   8  -2 479.988  17.959   7
  -3  -8  -2 123.382   8.613  11
  -3   8   2 130.425   9.849   9
   3  -8   2 119.198   8.533   3
  -3   8   2 129.030   8.556   6
  -3   8   2 126.444   8.718  10
  -3  -8  -2 140.551   9.957   2
   3  -8   2 134.318   9.259  11
  -3   8   2 121.671   9.614   7
  -3   8   2 131.980   9.791   2
  -3  -8  -2 126.101   9.425   5
  -3   8  -2 143.110  10.263   9
  -3  -8   2 137.035   8.484   3
   3  -8  -2 134.688   9.481  11
  -3  -8   2 136.500   9.241  11
  -3   8  -2 132.512   9.784   2
  -3   8  -2 138.643   9.048   6
   3  -8  -2 133.300   9.057   3
  -3  -8   2 143.772   9.914   2
  -3   8  -2 122.784   9.675   7
  -3   8  -2 132.749   8.773  10
  -3  -8   2 128.052   9.516   5
   4  -8   2 57.9883  6.5299   3
  -4   8   2 67.8443  7.2883   2
  -4   8   2 67.7606  7.9163   9
  -4  -8  -2 63.3120  6.9500   2
  -4   8   2 65.4422  6.7864   6
  -4   8   2 81.6570  8.2805   7
   4  -8   2 64.8454  6.8348  11
  -4   8   2 55.8564  6.5827  10
  -4  -8  -2 52.0966  6.8655   5
  -4   8  -2 62.4600  7.8380   9
  -4   8  -2 61.6729  6.7864   6
  -4  -8   2 72.5257  7.7853   5
  -4   8  -2 59.3659  7.0286   2
   4  -8  -2 65.8268  7.2969   3
   4  -8  -2 63.6514  7.1520  11
  -4  -8   2 51.7519  6.2611   2
  -4  -8   2 63.9126  6.8950  11
  -4   8  -2 49.3208  6.2295  10
  -4   8  -2 63.0859  7.4845   7
  -5   8   2 259.912  13.944   6
  -5   8   2 235.319  13.903  10
  -5  -8  -2 246.623  14.632   5
   5  -8   2 248.250  13.577   3
  -5   8   2 228.381  13.977   7
  -5  -8  -2 265.870  13.435   2
  -5   8   2 238.806  15.058   9
   5  -8   2 257.586  13.335  11
  -5   8   2 234.504  13.132   2
   5  -8  -2 243.782  13.668   3
  -5   8  -2 243.071  13.440   2
   5  -8  -2 268.484  14.080  11
  -5   8  -2 240.259  13.846   6
  -5   8  -2 248.958  15.220   9
  -5   8  -2 259.473  14.776   7
  -5  -8   2 246.392  14.669   5
  -5   8  -2 222.598  13.538  10
  -5  -8   2 238.615  12.904   2
  -6   8   2 346.711  17.870  10
  -6  -8  -2 322.711  17.653   5
  -6   8   2 347.821  17.765   7
  -6   8   2 344.095  18.854   9
   6  -8   2 332.860  16.486   3
  -6   8   2 342.417  17.381   6
  -6  -8   2 325.133  17.953   5
   6  -8  -2 337.496  16.827   3
  -6   8  -2 303.074  16.624   6
  -7  -8  -2 422.283  20.261   8
  -7   8   2 385.425  19.581   6
  -7   8   2 442.597  21.511  10
   7  -8   2 429.036  22.169   9
   7   8   2 421.842  19.655   4
   7  -8  -2 417.479  19.492   3
  -7  -8   2 431.115  20.199   8
  -7   8  -2 423.013  21.079   6
  -8   8   2 18.6367  5.9682  10
   8  -8   2 17.1990  6.3247   9
   8   8  -2 17.6573  5.8113   5
  -8  -8  -2 -3.1022  4.2856   8
  -8  -8  -2 3.41917 4.39410   5
   8  -8  -2 17.3964  5.3579   3
   8   8   2 0.95795 3.56328   4
  -8   8  -2 2.86871 3.95452   6
  -8  -8   2 -1.2055  3.7966   8
   9  -8   2 -4.2987  4.0585   3
  -9  -8  -2 7.26271 4.82925   8
   9   8  -2 0.13640 3.96968   5
   9  -8  -2 7.79010 4.55297   3
  -9  -8   2 2.09492 4.23303   8
  -9   8  -2 -0.1484  6.3158   6
   9   8   2 -1.1152  3.9137   4
   9   8   2 6.12810 4.83433   5
   0   9  -2 14.5303  4.0132   2
   0  -9   2 4.51616 2.69782   3
   0  -9  -2 4.95296 2.36878   5
   0   9   2 -0.7304  2.6529   2
   0  -9   2 12.0743  3.5832  11
   0  -9   2 4.49765 2.35481   5
   0  -9  -2 -1.2143  2.2925  11
   0  -9   2 2.49087 2.60362   2
   0   9   2 8.22355 3.09063   7
   0  -9  -2 -0.4143  1.9186   3
   0  -9  -2 -0.4084  2.5684   2
   0   9  -2 3.95328 2.88706   7
  -1   9   2 441.562  17.985   7
   1  -9   2 439.944  18.190   2
  -1   9   2 448.325  18.799   2
   1  -9   2 442.948  17.268  11
  -1  -9  -2 451.730  16.103   5
   1  -9   2 463.912  16.212   3
  -1  -9  -2 450.552  15.266   3
   1   9  -2 444.212  16.974   7
   1   9  -2 488.266  19.479   2
  -1  -9  -2 454.392  17.308  11
  -1  -9  -2 453.521  18.669   2
  -1   9   2 466.722  16.456   9
  -1  -9   2 459.746  18.903   2
  -1  -9   2 443.568  15.377   3
  -1  -9   2 450.806  16.015   5
  -1  -9   2 447.374  17.385  11
   1  -9  -2 455.576  14.564   5
   1  -9  -2 446.140  15.587   3
   1   9   2 447.972  18.354   2
  -1   9  -2 445.121  18.646   2
   1  -9  -2 438.939  17.367  11
  -1   9  -2 439.761  17.972   7
   1  -9  -2 441.784  18.453   2
  -1   9  -2 471.131  16.387   9
   1   9   2 455.313  16.902   7
  -2   9   2 5.05973 3.33209   2
   2  -9   2 4.83306 2.84316  11
  -2  -9  -2 13.5085  4.0458   2
  -2  -9  -2 9.30064 2.92478   3
   2  -9   2 3.43110 2.83201   2
  -2   9   2 8.62491 3.50119   9
  -2   9   2 -3.2622  3.3689   7
  -2  -9  -2 3.99766 2.73654   5
   2   9  -2 -0.1237  2.3509   2
   2  -9   2 7.91979 2.97674   3
  -2  -9  -2 -2.4566  2.7383  11
  -2  -9   2 1.86002 2.35907   5
  -2  -9   2 10.0901  3.4464  11
  -2  -9   2 1.84087 2.10082   3
   2   9   2 6.60515 2.90341   7
  -2   9  -2 -0.4729  2.5243   2
   2  -9  -2 7.62470 3.30703  11
  -2   9  -2 2.63184 3.14257   7
  -2   9  -2 5.69565 3.14958   9
   2  -9  -2 12.3867  4.1373   2
   2  -9  -2 -1.0971  2.3986   3
  -2  -9   2 7.12023 3.26373   2
   2   9   2 3.29372 3.13357   2
  -3   9   2 262.824  12.788   6
   3  -9   2 262.825  13.107   3
  -3  -9  -2 280.083  14.909   2
  -3   9   2 291.829  15.491   7
  -3   9   2 278.122  14.795   9
  -3  -9  -2 266.206  13.433  11
   3  -9   2 282.009  14.263  11
  -3  -9  -2 270.198  14.300   5
  -3   9   2 263.479  14.618   2
  -3  -9   2 278.893  14.639   2
  -3  -9   2 281.309  12.761   3
  -3  -9   2 279.958  14.130  11
  -3   9  -2 269.086  14.914   2
   3  -9  -2 278.891  13.508   3
  -3   9  -2 259.101  14.463   7
   3  -9  -2 267.027  13.988  11
  -3  -9   2 266.903  14.171   5
  -3   9  -2 270.448  13.326   6
  -3   9  -2 276.671  14.611   9
  -4   9   2 345.748  17.592   9
   4  -9   2 355.263  16.201  11
  -4   9   2 340.842  17.504   7
  -4  -9  -2 328.427  16.132   2
  -4   9   2 341.390  15.750  10
  -4  -9  -2 329.872  16.574   5
  -4   9   2 330.625  15.221   6
  -4   9   2 337.984  16.733   2
  -4   9  -2 348.674  15.853   6
   4  -9  -2 337.503  15.664   3
  -4   9  -2 351.255  16.834   2
   4  -9  -2 345.119  16.290  11
  -4  -9   2 332.336  16.039   2
  -4  -9   2 335.433  16.759   5
  -4  -9   2 319.619  15.350  11
  -4   9  -2 333.838  17.138   9
  -4   9  -2 365.238  17.940   7
   5  -9   2 19.5051  4.6876  11
  -5  -9  -2 31.1990  5.4663   2
  -5   9   2 16.8339  4.3670   6
  -5  -9  -2 23.4966  5.6410   5
  -5   9   2 22.2074  5.0214   2
  -5   9   2 19.0664  5.3019   7
  -5   9   2 11.7421  4.5421   9
  -5  -9   2 26.5976  5.8142   5
  -5   9  -2 22.5968  5.0439   6
  -5   9  -2 14.5007  4.3618   2
  -5  -9   2 23.8654  4.9277   2
   5  -9  -2 18.8557  4.7691  11
  -6   9   2 237.478  15.221  10
  -6   9   2 210.305  13.895   6
  -6   9   2 213.249  13.583   2
   6  -9   2 202.219  13.496   3
  -6   9   2 209.218  15.408   9
  -6   9   2 244.147  15.872   7
  -6   9  -2 226.045  14.731   6
  -6   9  -2 223.734  13.814   2
  -6   9  -2 202.004  14.478   7
  -6  -9   2 218.537  15.330   5
   7  -9   2 -2.6719  4.3052   9
  -7  -9  -2 0.80850 3.32779   5
  -7   9   2 12.5994  4.9094  10
  -7  -9   2 -0.9856  3.8165   5
  -7   9  -2 3.72866 3.72489   6
   7  -9  -2 6.60147 4.32901   3
  -8   9   2 190.686  15.676  10
   8  -9   2 174.284  15.666   9
  -8   9  -2 177.488  15.110   6
   9  -9   2 63.6575 10.6800   9
  -9   9  -2 52.4047  9.4669   6
   9  -9  -2 62.7063 10.4266   9
   0  10   2 241.834  14.747   2
   0  10   2 275.826  14.481   7
   0 -10   2 239.733  14.547   2
   0 -10  -2 268.526  12.489   5
   0 -10  -2 273.813  14.396  11
   0  10  -2 276.403  15.794   2
   0 -10  -2 281.162  15.649   2
   0 -10   2 243.568  12.340   3
   0 -10   2 256.104  14.011  11
   0  10  -2 242.525  13.668   7
  -1 -10  -2 96.1066  8.7868  11
   1  10  -2 102.706   8.874   7
  -1 -10  -2 102.776   8.407   5
  -1  10   2 91.8533  8.8838   7
   1 -10   2 87.2480  8.4569  11
  -1 -10  -2 105.444   8.048   3
   1 -10   2 103.085   8.241   3
  -1  10   2 104.831  10.015   2
   1  10  -2 85.8680  9.1860   2
   1 -10   2 102.062   9.787   2
  -1 -10  -2 106.808   9.985   2
   1 -10  -2 90.7888  9.2577   2
  -1  10  -2 104.816   9.505   7
  -1 -10   2 94.4765  7.9189   5
  -1 -10   2 113.062  10.273   2
   1  10   2 85.1243  9.0090   2
  -1 -10   2 98.8084  7.8882   3
  -1 -10   2 95.5833  8.8373  11
  -1  10  -2 84.0954  9.1170   2
   1 -10  -2 102.270   8.158   3
   1  10   2 96.7088  8.7451   7
   1 -10  -2 103.126   9.215  11
  -2 -10  -2 251.924  13.634   5
  -2  10   2 246.274  13.529   9
   2 -10   2 250.675  14.123  11
  -2  10   2 246.426  15.076   2
   2 -10   2 260.178  15.054   2
  -2  10   2 239.201  14.542   7
   2  10  -2 243.256  13.243   7
  -2 -10  -2 230.948  14.359   2
  -2 -10  -2 246.856  13.715  11
  -2 -10  -2 242.985  11.982   3
   2 -10  -2 248.855  14.726   2
  -2  10  -2 235.253  13.313   9
   2  10   2 256.098  13.203   7
  -2  10  -2 260.078  15.509   2
  -2 -10   2 235.620  13.779  11
   2 -10  -2 245.030  14.064  11
  -2 -10   2 252.894  15.056   2
  -2  10  -2 250.280  14.707   7
  -2 -10   2 258.383  12.766   3
  -2 -10   2 264.509  13.961   5
  -3  10   2 161.024  12.378   2
  -3  10   2 172.624  12.788   7
  -3 -10  -2 161.866  11.254  11
  -3 -10  -2 176.807  12.227   5
  -3 -10  -2 162.304  12.002   2
   3 -10   2 177.162  12.076  11
  -3  10   2 166.747  12.078   9
  -3 -10   2 153.265  11.674   2
  -3  10  -2 141.808  11.739   2
  -3 -10   2 175.088  11.921  11
  -3  10  -2 166.122  12.643   7
   3 -10  -2 159.452  11.489  11
  -3 -10   2 153.972  10.080   3
  -3  10  -2 155.810  11.602   9
  -3 -10   2 183.434  12.334   5
  -4 -10  -2 52.4698  7.3373   2
  -4 -10  -2 46.5466  7.0507   5
  -4  10   2 54.7968  6.9511   6
  -4  10   2 45.4666  7.1222   9
  -4  10   2 46.0474  7.1584   2
   4 -10   2 56.3653  7.2916  11
  -4  10   2 53.3329  7.6983   7
  -4  10  -2 58.3271  7.1029   6
  -4 -10   2 70.5096  8.5675   5
  -4  10  -2 47.4164  7.3325   9
  -4 -10   2 54.0621  7.4267   2
  -4  10  -2 54.6336  7.6244   2
  -4  10  -2 61.9870  8.3438   7
   4 -10  -2 50.7443  7.1344  11
  -5  10   2 411.658  18.950  10
  -5  10   2 404.736  19.270   2
   5 -10   2 409.857  18.850  11
  -5 -10  -2 395.245  19.986   5
  -5  10   2 396.175  20.515   9
  -5  10   2 395.153  20.465   7
  -5  10   2 364.165  17.996   6
  -5 -10  -2 389.903  18.419   2
  -5 -10   2 398.271  20.239   5
  -5  10  -2 380.080  18.449   6
  -5 -10   2 392.907  18.537   2
  -5  10  -2 386.573  19.707   7
   5 -10  -2 397.372  18.766  11
  -5  10  -2 397.466  19.389   2
  -6  10   2 25.2221  6.4113   7
  -6  10   2 34.8554  6.7592  10
  -6 -10  -2 32.5661  6.7132   5
  -6  10   2 31.0349  5.9573   2
   6 -10   2 35.6580  6.4726   3
  -6  10  -2 31.2715  6.2798   6
   6 -10  -2 21.4050  5.4662   3
  -6  10  -2 45.4359  7.2684   2
  -6  10  -2 26.5513  6.3290   7
   7 -10   2 82.0505  9.4976   3
   7 -10   2 108.307  12.333   9
  -7  10   2 112.475  11.730  10
  -7  10  -2 110.022  11.742   6
  -8  10  -2 173.548  15.135   6
   8 -10  -2 173.052  14.434   3
   0  11   2 24.6605  5.9632   2
   0 -11  -2 12.4719  3.6690   3
   0 -11   2 11.1622  4.1263  11
   0 -11  -2 12.7103  4.8154   2
   0 -11   2 11.4172  4.4444   2
   0 -11  -2 12.7319  4.2046  11
   0  11   2 19.3254  4.9135   7
   0  11  -2 19.1076  5.3349   2
   0 -11   2 5.11086 3.16469   3
   0  11  -2 6.33771 3.80998   7
  -1 -11  -2 153.408  10.134   3
  -1 -11  -2 161.941  12.895   2
  -1 -11  -2 163.500  11.022   5
  -1  11   2 164.630  13.180   2
   1 -11   2 154.177  12.482   2
  -1  11   2 144.168  11.811   7
   1 -11   2 147.849  11.415  11
   1  11  -2 163.061  12.778   2
   1  11  -2 137.465  10.872   7
  -1 -11  -2 138.081  11.021  11
   1 -11  -2 160.173  11.877  11
   1 -11  -2 168.378  10.958   3
   1 -11  -2 157.791  12.554   2
  -1 -11   2 151.059  12.243   2
  -1  11  -2 159.709  12.978   2
  -1 -11   2 153.406  10.341   3
   1  11   2 153.997  11.330   7
  -1 -11   2 165.915  11.057   5
  -1 -11   2 153.981  11.672  11
  -1  11  -2 161.049  12.281   7
   1  11   2 170.973  13.275   2
  -2  11   2 100.255  10.543   2
  -2 -11  -2 87.1973  9.7448   2
  -2 -11  -2 92.9812  9.2448  11
  -2  11   2 70.0374  8.8797   7
  -2  11   2 93.3079  9.0636   9
   2 -11   2 87.8974  9.1636  11
  -2 -11  -2 108.411   9.603   5
   2  11  -2 90.3288  8.8664   7
  -2 -11   2 75.1654  7.5585   3
  -2  11  -2 100.762  10.488   2
   2 -11  -2 88.6164  9.3242  11
  -2 -11   2 81.7829  8.9381  11
  -2 -11   2 100.645   9.103   5
  -2  11  -2 96.3827  9.9772   7
  -2 -11   2 97.4860  9.9699   2
  -3  11   2 243.934  15.014   9
  -3 -11  -2 243.432  14.931   5
   3 -11   2 257.158  15.217  11
  -3  11   2 240.181  15.864   2
  -3 -11  -2 225.765  15.043   2
  -3  11   2 221.556  15.166   7
  -3  11  -2 218.061  15.015   2
   3 -11  -2 226.719  14.542  11
   3 -11  -2 224.163  13.525   3
  -3  11  -2 232.428  14.825   9
  -3 -11   2 224.019  14.873   2
  -3 -11   2 242.480  14.702   5
  -3  11  -2 218.487  14.948   7
   4 -11   2 208.203  13.956  11
  -4  11   2 226.058  15.530   2
  -4  11   2 244.610  15.901   9
  -4 -11  -2 229.067  15.114   5
   4 -11   2 225.521  13.877   3
  -4  11   2 215.048  13.410   6
  -4  11   2 237.326  16.238   7
  -4 -11  -2 231.524  15.172   2
  -4  11  -2 215.045  14.854   9
  -4  11  -2 210.766  15.056   2
  -4  11  -2 229.521  15.697   7
   4 -11  -2 243.103  14.481   3
  -4 -11   2 234.031  15.249   2
  -4 -11   2 241.174  15.432   5
   4 -11  -2 216.341  14.337  11
  -4  11  -2 227.610  14.197   6
   5 -11   2 104.409  10.271  11
  -5  11   2 117.195  11.852   9
  -5 -11  -2 122.316  11.333   2
  -5  11   2 110.469  11.137   2
  -5  11   2 133.815  12.741   7
  -5 -11   2 106.546  10.607   2
  -5 -11   2 85.8231 10.2280   5
  -5  11  -2 89.1073 10.5958   7
   5 -11  -2 108.809  10.632  11
  -5  11  -2 113.103  10.702   6
  -5  11  -2 115.726  11.365   2
  -6 -11  -2 7.70876 3.99058   2
  -6  11   2 7.89755 4.31557   2
  -6  11   2 4.04194 5.04910   7
  -6  11   2 14.6144  5.5152   9
   6 -11  -2 15.7461  5.1286  11
  -6 -11   2 5.25826 3.82334   2
  -6  11  -2 10.2538  5.2022   7
  -7  11  -2 47.8398  8.2971   6
   8 -11  -2 44.7943  7.8863   3
   0 -12   2 -5.0327  4.0159   2
   0 -12   2 8.00491 4.03415  11
   0 -12  -2 11.2908  4.7471   2
   0 -12   2 3.72727 3.21791   3
   0  12  -2 0.11852 2.72434   7
   0  12   2 5.48544 4.10030   2
   0  12   2 14.5074  4.6651   7
   1  12  -2 68.3027  9.1799   2
  -1 -12  -2 63.6236  8.7288   2
  -1 -12  -2 91.7997  8.4547   3
  -1 -12  -2 69.5298  7.7031   5
   1  12  -2 62.8463  8.0162   7
  -1  12   2 79.8480  9.9856   2
   1 -12   2 69.1471  8.9596   2
   1 -12   2 75.6979  8.9460  11
  -1  12   2 74.7892  9.0707   7
   1 -12  -2 73.6342  7.8775   3
  -1 -12   2 59.6716  8.0332  11
   1 -12  -2 80.0258  9.8800   2
   1  12   2 71.9972  8.3753   7
   1 -12  -2 77.5934  8.8794  11
   1  12   2 79.5187  9.6976   2
  -1  12  -2 73.4715  8.9233   7
  -1 -12   2 72.7801  7.7529   3
  -1  12  -2 68.7828  9.0728   2
  -1 -12   2 51.8775  8.0661   2
  -2 -12  -2 144.901  12.937   2
  -2 -12  -2 160.281  12.153   5
  -2  12   2 154.666  13.410   2
   2  12  -2 165.769  12.368   7
  -2  12   2 131.482  12.081   7
   2 -12   2 147.206  12.195  11
  -2 -12   2 152.786  11.805   5
  -2 -12   2 139.294  12.414   2
   2 -12  -2 132.492  11.664  11
  -2  12  -2 155.462  13.354   2
  -2  12  -2 147.468  12.557   7
   2 -12  -2 182.163  12.330   3
   3 -12   2 212.116  14.601  11
  -3  12   2 248.342  15.891   9
  -3 -12  -2 234.200  14.876  11
  -3  12   2 217.978  15.682   7
  -3  12   2 234.940  16.367   2
   3 -12   2 230.529  14.163   3
  -3 -12  -2 230.112  15.047   5
  -3 -12  -2 220.881  15.620   2
   3 -12  -2 213.794  14.971  11
  -3  12  -2 212.954  15.665   2
  -3  12  -2 237.032  15.331   9
  -3  12  -2 239.593  16.455   7
  -3 -12   2 226.768  14.619   5
  -3 -12   2 244.321  16.495   2
   4 -12   2 75.1170  9.0909  11
  -4  12   2 51.1359  8.0597   9
  -4 -12  -2 53.0995  8.1996   2
  -4  12   2 46.6893  8.1739   7
   4 -12   2 36.3930  6.1920   3
  -4  12   2 44.1263  7.9181   2
  -4 -12   2 58.5404  8.2766   5
  -4  12  -2 54.7389  7.6886   6
  -4  12  -2 57.9405  8.7942   2
  -4 -12   2 56.8889  8.4879   2
  -4  12  -2 58.6516  8.9080   7
   5 -12   2 85.6273  9.7130  11
  -5  12   2 76.8741 10.3422   9
  -5  12   2 92.2668 11.0623   7
  -5 -12  -2 89.8380 10.3098   2
  -5  12   2 76.3811  9.8773   2
  -5  12  -2 84.5176 10.7640   7
  -5  12  -2 69.4266  9.5970   2
  -5  12  -2 103.593  10.659   6
  -5 -12   2 92.4896 10.6204   2
  -6 -12  -2 38.3595  7.9125   5
  -6  12   2 29.2324  6.7928   2
  -6  12   2 36.2058  7.7299   7
  -6 -12  -2 15.2437  5.2835   2
  -6 -12   2 28.8803  6.5332   2
  -6  12  -2 28.3843  7.2960   7
  -6  12  -2 29.2320  6.7801   2
   6 -12  -2 16.4705  5.2496   3
   7 -12   2 40.7735  8.6542   9
   7 -12   2 45.3936  7.8523   3
  -7  12   2 54.1485  9.8358   7
   7 -12  -2 56.4308  8.7931   3
   0 -13   2 8.40156 4.36217   2
   0  13  -2 5.85426 4.01170   2
   0  13   2 -1.4768  4.1020   2
   0 -13  -2 12.8048  5.2636   2
   0 -13  -2 17.6833  5.1341  11
   0  13   2 16.7802  5.2045   7
   0  13  -2 3.07410 3.59736   7
   1 -13   2 5.41222 4.31404   2
  -1 -13  -2 11.9259  4.9735   2
   1 -13   2 3.88150 3.15004   3
  -1  13   2 5.25102 4.13359   2
  -1 -13  -2 4.66581 3.62372  11
  -1  13   2 3.31177 4.73395   7
   1  13  -2 5.25868 3.87284   7
   1  13  -2 20.0541  5.8215   2
  -1 -13   2 14.7675  5.1431   2
   1 -13  -2 12.2403  4.8865   2
  -1  13  -2 -2.5892  4.3086   2
   1  13   2 12.1370  5.2662   2
   1  13   2 6.27408 3.92144   7
  -2 -13  -2 9.22265 4.18185   5
  -2  13   2 2.44922 3.71778   7
  -2  13   2 9.85056 5.02765   2
  -2 -13  -2 3.46521 3.89693   2
  -2 -13   2 8.60326 4.45187   2
  -2  13  -2 12.9099  5.1927   2
  -2  13  -2 21.2391  6.2052   7
   2 -13  -2 4.47739 3.50885   3
  -3  13   2 80.0552 10.8003   2
   3 -13   2 77.7626  8.9753   3
  -3 -13  -2 74.5071  9.2473   5
  -3  13   2 66.8723  9.5110   7
  -3 -13  -2 83.7811 10.3842   2
  -3  13  -2 74.0484  9.9135   7
  -3 -13   2 86.1191  9.9303   5
  -3 -13   2 80.2717 10.1945   2
  -3  13  -2 70.1372 10.0099   2
  -4  13   2 37.1518  7.6301   2
  -4  13   2 38.4613  7.6830   9
  -4 -13  -2 18.9974  5.8291   2
  -4 -13   2 31.3287  7.1618   2
  -4  13  -2 28.0093  7.0768   2
  -4  13  -2 41.6530  7.0650   6
  -4  13  -2 34.2754  7.6371   7
  -5 -13  -2 32.1771  6.9747   2
   5 -13   2 31.3920  6.7429  11
  -5  13   2 33.5706  7.5255   2
  -5  13   2 33.3083  7.8841   7
  -5  13   2 26.7305  6.9384   9
  -5  13  -2 49.7600  8.6829   2
  -5 -13   2 37.6215  7.8092   2
   5 -13  -2 25.2275  6.1359   3
  -6  13   2 30.3278  7.2987   2
  -6 -13  -2 19.1246  6.4752   5
  -6 -13  -2 26.3790  6.7362   2
  -6 -13   2 43.9903  9.6068   2
  -6  13  -2 42.1005  8.1440   2
   0  14  -2 47.4930  9.0911   2
   0 -14  -2 45.4257  8.6179   2
   0  14   2 46.7805  9.3561   2
   0 -14   2 61.1336  9.6426   2
   0 -14   2 67.6410  9.1946  11
   1  14  -2 30.5160  7.6442   2
   1 -14   2 34.5814  6.9972  11
   1 -14   2 34.8194  6.4334   3
  -1  14   2 33.7537  8.0175   2
  -1 -14  -2 42.3816  8.2913   2
   1 -14   2 43.9164  8.1600   2
   1 -14  -2 29.9435  7.5791   2
  -1 -14   2 37.5248  7.9651   2
  -1  14  -2 24.4745  6.8607   2
  -2 -14  -2 153.509  14.448   2
   2 -14   2 181.995  13.556   3
   2 -14   2 146.263  13.345  11
  -2  14   2 148.862  14.589   2
  -2  14  -2 156.552  15.188   2
  -2  14  -2 148.533  13.991   7
  -2 -14   2 146.722  14.146   2
  -3 -14  -2 4.98378 4.36565   2
  -3 -14  -2 14.0701  5.1372   5
  -3  14   2 -0.4579  3.9132   2
   3 -14  -2 1.40832 3.63496   3
  -3  14  -2 9.63586 5.26855   7
  -3  14  -2 14.7876  5.9260   2
  -3 -14   2 19.1765  5.4536   5
  -4 -14  -2 28.3044  7.1162   2
   4 -14   2 39.7635  7.5926  11
   4 -14   2 40.5141  7.2710   3
  -4  14   2 21.9789  6.7316   2
  -4 -14   2 46.3494  8.4540   2
  -4  14  -2 35.0166  7.8968   7
  -4 -14   2 30.3405  6.9971   5
   4 -14  -2 59.1444  9.1220  11
  -5 -14  -2 38.2822  8.3242   2
  -5  14   2 29.8630  7.6864   2
   5 -14  -2 44.4423  7.8069   3
  -5  14  -2 46.4416  9.1637   2
  -5 -14   2 22.8396  6.7046   2
   0 -15   2 5.06116 5.14619   2
   0  15  -2 6.20417 5.97924   2
   0 -15   2 7.66147 4.63048  11
   0 -15   2 3.92054 4.28136   3
   0 -15  -2 0.02548 5.81064  11
  -1  15   2 19.3173  6.6145   2
   1 -15   2 37.5282  8.2055   2
  -1 -15  -2 28.1478  7.2580   2
  -1 -15   2 20.0464  6.4042   2
   1 -15  -2 38.9141  8.2090   2
  -1  15  -2 15.5796  6.1321   2
   1 -15  -2 8.17096 4.84591  11
  -2 -15   2 83.8213 11.6518   2
  -2 -15   2 56.9621  9.0635  11
  -2  15  -2 53.4852  9.6996   2
   3 -15   2 109.048  11.448   3
  -3 -15   2 126.177  13.931   2
   3 -15  -2 106.584  12.256  11
  -3  15  -2 107.875  13.340   2
  -4 -15  -2 34.5565  7.8751   2
  -4 -15   2 34.3444  8.3480   2
   0   0  -3 0.42312 0.38512   1
   0   0  -3 0.16470 0.29545   1
   0   0   3 -0.3137  0.2577   1
   1   0   3 153.714   3.320   1
   1   0  -3 161.851   3.868   1
  -1   0  -3 115.838   5.522   1
   1   0   3 144.751   3.222   1
   1   0  -3 164.820   3.965   1
  -2   0   3 1642.09   34.42   1
  -4   0   3 698.442  17.326   8
  -4   0   3 714.478  16.499  10
  -4   0  -3 680.514  17.189   6
  -4   0   3 662.779  16.570   6
  -4   0  -3 674.410  17.091   8
   4   0  -3 671.155  15.626   5
  -4   0  -3 683.544  15.942  10
   4   0  -3 703.804  16.391   3
   4   0   3 701.487  17.243   4
   5   0  -3 181.245   9.219   5
   5   0   3 177.451   9.876   4
  -5   0  -3 179.408  10.134   8
   5   0  -3 187.604   9.407   3
  -5   0   3 193.158  10.325   8
   5   0  -3 204.545   9.882   4
   5   0   3 183.503   8.703   5
  -5   0  -3 185.257  10.168   6
   5   0   3 177.336   8.430   3
  -5   0  -3 191.728   9.796  10
  -5   0   3 177.583   9.754   6
   5   0   3 186.154   9.233   9
  -5   0   3 182.486   9.548  10
  -6   0  -3 56.3840  6.5801   8
  -6   0  -3 59.5794  6.6633   6
   6   0  -3 51.2604  5.6525   3
   6   0   3 58.9341  5.7429   9
   6   0   3 55.7147  6.3261   4
   6   0   3 58.1792  5.5328   3
   6   0  -3 52.8785  5.6019   5
  -6   0   3 54.8547  6.1532   6
  -6   0   3 49.6239  5.7744  10
   6   0  -3 56.3345  5.8196   4
  -6   0   3 58.1818  6.5795   8
   7   0   3 207.689  12.556   4
  -7   0  -3 222.918  13.747   8
  -7   0   3 222.037  13.501   8
  -7   0  -3 201.351  12.847   6
  -7   0   3 228.346  13.326   6
  -7   0   3 232.020  13.143  10
   7   0  -3 233.748  12.555   3
  -8   0  -3 57.3606  7.8707   6
   8   0   3 55.8592  7.4750   4
  -8   0   3 55.4520  7.3537  10
  -8   0   3 48.2033  7.1075   6
  -8   0  -3 44.0430  7.0425   8
  -8   0   3 47.8494  7.2387   8
  -9   0  -3 18.9388  5.3957   6
  -9   0  -3 14.9508  5.0910   8
  -9   0   3 20.0175  5.4973   6
 -10   0   3 113.180  11.886   6
 -10   0  -3 85.0173 10.9864   8
 -10   0   3 105.406  11.958   8
 -10   0  -3 91.2105 11.3273   6
 -11   0  -3 -1.5743  4.2999   6
   0   1   3 -1.8049  0.4233   1
   0  -1  -3 -1.0805  0.5154   1
   0  -1   3 -2.4033  0.4027   1
   0  -1   3 -1.5599  0.4454   1
   0   1  -3 -2.1784  0.3878   1
   0   1   3 -3.2592  0.5299   1
   0   1  -3 -2.0906  0.3800   1
   1   1  -3 3.79295 1.26886   1
   1   1  -3 4.19130 1.33175   1
  -1  -1  -3 4.87607 1.30452   1
   1  -1   3 2.98517 1.25181   1
   1  -1   3 6.56553 1.40191   1
   1   1   3 4.33837 1.21882   1
   1  -1  -3 7.22013 1.50803   1
   1   1   3 4.76498 1.24548   1
  -1   1  -3 4.53213 1.26043   1
   1  -1  -3 2.00990 1.25148   1
  -1  -1   3 4.65678 1.35108   1
  -1   1  -3 5.37308 1.29446   1
  -2   1   3 1440.97   25.44   1
  -2  -1  -3 1485.87   22.01   1
   2   1  -3 1474.46   25.89   1
   2  -1   3 1468.33   23.18   1
   2  -1  -3 1424.12   21.26   1
   2   1   3 1443.66   23.32   1
  -2  -1   3 1490.00   26.72   1
   2  -1  -3 1491.27   18.02   1
   3  -1  -3 836.645  11.110   1
   3  -1  -3 833.611  11.105   1
  -4  -1  -3 982.212  20.992   8
  -4  -1  -3 1018.11   20.88   6
   4  -1   3 1009.10   20.03   9
  -4   1   3 1011.82   20.54  10
   4   1  -3 1043.03   20.59   5
  -4   1   3 1009.65   20.42   6
  -4   1   3 1023.89   19.77   9
   4  -1  -3 1054.60   20.56   3
  -4   1  -3 994.535  20.239  10
  -4  -1   3 1030.05   20.74   6
  -4  -1   3 1050.13   21.57   8
   4   1   3 1027.98   21.19   4
  -4   1  -3 1041.67   21.19   8
  -4  -1   3 996.296  19.046   3
  -4   1  -3 1008.49   21.16   6
  -5   1   3 612.157  16.751   9
  -5   1   3 633.794  18.296   6
  -5  -1  -3 654.291  18.824   6
   5  -1   3 630.038  18.370   4
   5  -1   3 626.420  17.336   9
   5   1  -3 654.237  17.773   5
   5  -1   3 641.109  16.448   3
  -5   1   3 616.894  18.172  10
   5   1  -3 641.936  17.075   4
   5  -1   3 660.217  15.326   5
  -5   1   3 628.453  18.084   8
  -5  -1  -3 615.783  18.838   8
  -5  -1   3 630.544  18.941   8
   5  -1  -3 629.146  17.065   4
   5   1   3 645.091  15.758   3
  -5   1  -3 623.321  18.101  10
   5   1   3 695.218  17.690   5
  -5  -1   3 620.135  16.740   3
  -5  -1   3 636.366  18.360   6
  -5  -1   3 627.340  16.923  10
   5  -1  -3 640.441  16.255   5
   5   1   3 676.343  16.124   9
  -5   1  -3 619.106  18.501   6
   5  -1  -3 653.432  15.649  11
   5   1   3 663.304  19.017   4
  -5   1  -3 646.853  18.652   8
   5  -1  -3 640.584  17.684   3
  -6   1   3 113.772   8.710   8
   6  -1   3 105.928   8.016   9
   6   1  -3 117.230   8.372   5
   6   1  -3 116.679   8.270   3
  -6  -1  -3 116.884   9.282   8
  -6  -1  -3 112.453   8.883   6
   6   1  -3 115.585   8.184   4
  -6   1   3 111.424   8.630   6
  -6   1   3 111.477   8.650  10
   6  -1   3 113.350   7.684   3
   6  -1   3 106.101   8.472   4
   6  -1  -3 119.063   8.406   4
   6   1   3 100.843   7.565   5
  -6   1  -3 118.429   9.092   8
  -6  -1   3 119.365   9.230   8
  -6   1  -3 123.474   9.064  10
  -6  -1   3 115.257   8.190  10
  -6   1  -3 111.646   8.849   6
   6  -1  -3 120.489   8.419   3
   6   1   3 114.044   8.732   4
  -6  -1   3 114.106   8.825   6
   6  -1  -3 125.452   8.031   5
   7   1  -3 57.4171  6.5889   3
  -7   1   3 58.1145  7.0660  10
  -7   1   3 50.2525  6.6166   8
   7   1  -3 45.1993  5.9443   5
   7  -1   3 54.9321  6.8613   4
  -7  -1  -3 58.1927  7.2299   6
  -7  -1  -3 52.2563  7.1293   8
   7  -1   3 62.6213  6.9028   9
  -7   1   3 53.5732  6.9942   6
  -7   1  -3 55.5560  7.2263   6
  -7  -1   3 54.2371  6.5424  10
  -7  -1   3 56.2089  7.1708   6
  -7  -1   3 52.9162  6.9997   8
  -7   1  -3 60.3680  7.3312   8
   7   1   3 62.6710  7.2272   4
   7  -1  -3 59.6440  6.7576   3
  -8   1   3 18.9859  5.0725   6
  -8   1   3 16.2687  4.7713  10
  -8   1   3 19.2255  5.1034   8
  -8  -1  -3 12.6880  4.4667   8
   8  -1   3 11.1550  4.0907   4
  -8  -1  -3 5.17401 3.96062   6
  -8   1  -3 11.0934  4.2544   8
  -8  -1   3 24.3111  5.6291   8
   8   1   3 11.2039  3.9294   4
  -8  -1   3 15.8411  4.6612   6
  -9   1   3 10.9977  4.7062  10
  -9   1   3 20.5385  5.5834   8
  -9  -1  -3 34.5065  6.8624   8
  -9  -1  -3 28.6055  6.4307   6
  -9   1   3 14.2702  4.9094   6
  -9   1  -3 24.5049  6.0635   8
  -9   1  -3 18.9765  5.5516   6
  -9  -1   3 32.3329  6.6803   8
  -9  -1   3 17.7030  5.2495   6
 -10  -1  -3 21.6025  6.2610   6
 -10   1   3 30.7069  6.7949   8
 -10   1   3 27.7970  6.7484   6
 -10  -1  -3 25.3127  6.6592   8
 -10   1  -3 25.9035  6.9043   6
 -10  -1   3 29.1191  6.8157   6
 -10   1  -3 25.3751  6.6070   8
 -10  -1   3 32.6871  7.2142   8
 -11   1   3 65.1047 10.1525   6
 -11  -1  -3 63.0253 10.0502   6
 -11   1  -3 51.7747  9.6348   6
 -11  -1   3 79.7324 10.8666   6
   0  -2   3 729.530  12.678   1
   0  -2  -3 740.784  12.741   1
   0   2  -3 706.164  12.457   1
   0  -2  -3 737.473  12.622   1
   0  -2   3 708.204  12.392   1
   0   2   3 724.062  12.609   1
   0   2   3 719.262  12.526   1
   0   2  -3 721.231  12.591   1
   1   2  -3 545.306  10.860   1
  -1   2   3 519.521  10.623   1
  -1  -2  -3 518.579  10.464   1
  -1  -2  -3 518.689  10.458   1
   1  -2   3 525.597  10.554   1
  -1   2   3 518.094  10.684   1
   1  -2   3 538.873  10.577   1
   1   2  -3 533.444  10.705   1
   1   2   3 544.390  10.756   1
   1  -2  -3 544.594  10.964   1
  -1   2  -3 525.358  10.640   1
  -1  -2   3 528.672  10.800   1
   1   2   3 526.051  10.606   1
  -1  -2   3 534.114  10.686   1
   1  -2  -3 528.170  10.806   1
  -1   2  -3 529.379  10.730   1
  -2  -2  -3 380.239   8.837   1
   2   2  -3 395.957   9.315   1
  -2   2   3 393.932   9.582   1
   2  -2   3 399.082   9.300   1
  -2   2   3 387.265   9.500   1
   2   2  -3 400.780   9.383   1
  -2  -2  -3 390.639   8.970   1
   2  -2   3 389.857   9.187   1
  -2   2  -3 389.471   9.221   1
   2  -2  -3 385.860   9.283   1
  -2   2  -3 394.944   9.384   1
   2   2   3 403.888   9.167   1
   2  -2  -3 383.995   9.403   1
  -2  -2   3 388.408   9.263   1
  -2  -2   3 376.957   9.122   1
   2   2   3 395.330   8.803   1
   3   2  -3 1167.69   18.87   1
  -3  -2  -3 1208.35   16.18   1
   3  -2   3 1190.47   15.76   1
  -3   2   3 1195.39   19.15   1
   3  -2   3 1185.31   15.73   1
   3  -2  -3 1202.40   16.56   1
   3   2   3 1196.36   18.04   1
  -3  -2   3 1212.98   16.69   1
   4   2  -3 346.382  12.462   5
  -4   2   3 356.673   9.208   1
  -4  -2  -3 350.624  12.417   6
  -4  -2  -3 356.174  13.011   8
  -4   2   3 345.581  12.542  10
  -4  -2  -3 346.869  11.802   5
  -4   2   3 364.228  12.507   9
   4   2  -3 361.969  11.705   4
   4  -2   3 343.032  11.141   3
   4  -2   3 366.859  12.969   9
  -4   2   3 341.156  11.591   8
  -4   2   3 352.998  12.225   6
   4  -2  -3 356.414  12.321   3
  -4  -2   3 345.903   8.470   1
   4   2   3 341.384  12.482   4
  -4   2  -3 347.941  12.533  10
  -4  -2   3 340.065  12.538   8
  -4  -2   3 348.096  11.279   3
  -4  -2   3 337.392  11.893   6
   4  -2  -3 358.361   9.033   1
  -4   2  -3 343.912  11.886   8
  -4   2  -3 355.855  12.703   6
   5  -2   3 2046.93   33.36   9
  -5   2   3 1969.59   32.77   6
   5   2  -3 2083.44   31.76   4
  -5  -2  -3 2013.08   34.73   8
  -5  -2  -3 1957.38   30.71   5
   5   2  -3 2011.17   32.54   5
  -5   2   3 1992.24   32.23   9
  -5   2   3 2019.44   34.05  10
  -5  -2  -3 1944.08   32.45   6
   5  -2   3 2030.04   30.11   3
  -5   2  -3 1974.15   33.04  10
   5   2   3 2028.83   33.52   4
  -5  -2   3 1947.86   29.93   3
  -5   2  -3 2007.33   32.49   8
  -5  -2   3 1982.71   28.66  10
  -5  -2   3 1967.94   31.82   6
  -5   2  -3 1991.55   33.74   6
   5  -2  -3 2068.92   28.32  11
   5  -2  -3 2047.47   32.41   3
   5  -2  -3 2096.09   28.22   5
  -5  -2   3 2067.51   34.83   8
   6  -2   3 89.3044  7.1598   3
   6   2  -3 89.3716  7.7928   5
  -6   2   3 86.0787  7.4029   8
   6  -2   3 87.8161  7.7244   9
  -6  -2  -3 99.0031  8.2484   6
   6   2  -3 89.6826  7.4124   4
  -6   2   3 93.0323  8.2150  10
  -6  -2  -3 90.4997  8.3392   8
  -6   2   3 83.9747  7.6356   6
  -6  -2   3 111.459   8.577   6
  -6   2  -3 98.9189  8.1997   8
   6  -2  -3 103.730   8.067   3
  -6  -2   3 107.747   8.881   8
   6   2   3 98.6251  8.2393   4
   6  -2  -3 98.9607  7.7873   4
  -6   2  -3 99.5097  8.4230  10
  -6   2  -3 79.4319  7.7101   6
   6   2   3 107.340   8.153   5
  -6  -2   3 88.9820  7.3598   3
  -7   2   3 44.9118  6.3227   8
  -7  -2  -3 36.0205  6.1200   8
   7   2  -3 33.8162  5.5321   5
   7  -2   3 33.1569  5.6704   4
  -7   2   3 23.5859  4.9330   6
   7   2  -3 42.6037  5.8675   4
  -7   2   3 37.4179  6.1564  10
   7  -2   3 34.7987  5.5489   9
  -7  -2  -3 27.7915  5.4539   6
   7   2   3 30.1111  5.3295   4
  -7   2  -3 30.2422  5.4961   8
  -7   2  -3 43.3077  6.5507   6
  -7  -2   3 40.2090  6.2566   8
   7  -2  -3 45.8790  6.1494   3
   7   2   3 35.1382  5.3496   5
   7  -2  -3 48.1593  6.4083   9
  -7  -2   3 44.3326  6.3068   6
  -8   2   3 23.6653  5.3885  10
  -8  -2  -3 35.4571  6.4673   8
  -8   2   3 48.3217  7.1033   8
  -8  -2  -3 39.0243  6.8126   6
   8  -2   3 38.2471  6.3101   9
  -8   2   3 27.9240  5.9734   6
  -8  -2   3 26.0044  5.7280   8
   8  -2  -3 34.3592  5.8366   3
  -8   2  -3 42.2688  7.1246   6
   8   2   3 19.9715  4.9344   4
  -8   2  -3 28.4188  5.8650   8
  -8  -2   3 33.7333  6.2043   6
  -9  -2  -3 24.1555  5.7652   6
  -9   2   3 18.0031  5.1462   8
  -9  -2  -3 10.5286  4.5095   8
  -9   2   3 12.3899  4.7801  10
  -9   2  -3 24.5965  6.1957   6
  -9  -2   3 8.74432 4.25683   8
  -9  -2   3 15.1315  5.1591   6
  -9   2  -3 5.02109 4.10193   8
 -10   2   3 193.313  15.238   8
 -10  -2  -3 162.160  14.277   6
 -10  -2  -3 173.548  15.335   8
 -10   2   3 174.428  14.932   6
 -10   2  -3 143.793  13.416   8
 -10   2  -3 154.102  14.311   6
 -10  -2   3 193.206  15.274   6
 -10  -2   3 162.567  14.586   8
 -11   2   3 24.1822  7.0073   6
 -11   2  -3 29.1709  8.0249   6
 -11  -2   3 22.8616  6.5659   6
   0   3   3 327.247  10.132   1
   0   3  -3 322.860  10.159   1
   0  -3  -3 329.132  10.193   1
   0   3  -3 307.494   9.937   1
   0  -3   3 320.543   9.979   1
   0   3   3 313.047   9.835   1
   0  -3   3 327.941  10.318   1
   0  -3  -3 338.309  10.318   1
   1   3  -3 43.0603  4.1054   1
  -1  -3  -3 40.8330  3.7514   1
  -1   3   3 43.2057  4.0159   1
   1   3  -3 41.6675  3.8977   1
   1  -3   3 43.7611  3.9918   1
  -1   3   3 38.3148  3.8141   1
   1  -3   3 41.2373  3.9056   1
  -1  -3  -3 44.5641  3.9665   1
   1  -3  -3 38.3994  3.7462   1
  -1  -3   3 40.9339  3.8400   1
  -1   3  -3 40.5861  3.9311   1
   1   3   3 41.4431  3.8514   1
  -1  -3   3 41.4748  4.0085   1
  -1   3  -3 36.1937  3.9035   1
   1  -3  -3 39.3258  3.8473   1
   1   3   3 40.6335  3.7475   1
   2  -3   3 3963.84   46.21   1
  -3   3   3 740.259  15.899   1
  -3  -3  -3 743.215  14.943   1
  -3   3   3 737.619  16.886  10
  -3  -3  -3 756.067  16.926   8
   3  -3   3 763.255  15.338   1
  -3   3   3 771.699  17.633   9
   3   3  -3 756.346  15.388   1
  -3  -3  -3 766.535  15.181   1
  -3  -3  -3 759.555  16.717   5
   3  -3   3 756.079  15.286   1
   3   3  -3 747.682  15.227   1
  -3   3   3 742.558  15.685   1
  -3   3  -3 741.968  15.469   1
   3  -3  -3 728.073  15.367   1
  -3   3  -3 756.207  15.726   1
   3  -3  -3 726.995  16.372   3
   3   3   3 751.817  14.960   1
  -3  -3   3 732.200  16.748   5
  -3  -3   3 744.020  15.501   1
   3   3   3 738.201  16.632   4
  -3   3  -3 733.280  16.841  10
  -3  -3   3 758.802  15.606   1
  -3  -3   3 733.349  16.369   8
  -3   3  -3 757.946  16.726   6
   3   3   3 758.860  14.849   1
   3  -3  -3 734.616  15.567   1
   4   3  -3 1449.45   24.25   4
  -4   3   3 1417.51   24.92   6
  -4   3   3 1416.00   23.07   8
   4  -3   3 1470.49   24.29   3
  -4  -3  -3 1414.72   24.92   6
  -4   3   3 1421.49   26.23   9
  -4  -3  -3 1415.44   25.24   5
  -4  -3  -3 1399.30   26.24   8
   4   3  -3 1439.14   23.78   1
  -4   3   3 1426.61   28.11   1
   4  -3   3 1443.92   21.08   1
  -4   3   3 1419.77   26.47  10
  -4   3   3 1448.76   24.64   7
  -4   3  -3 1390.12   25.73   6
  -4  -3   3 1412.53   23.60   3
   4   3   3 1449.85   26.21   4
   4  -3  -3 1429.69   25.54   3
  -4  -3   3 1432.43   26.06   5
  -4  -3   3 1434.01   26.13   8
  -4   3  -3 1363.42   25.90  10
  -4   3  -3 1367.04   23.17   8
   4  -3  -3 1409.02   23.21  11
   4   3   3 1430.39   21.74   1
  -5   3   3 126.902   7.848   7
  -5   3   3 143.366   9.400  10
  -5   3   3 126.108   8.548   6
   5  -3   3 116.315   7.562   3
  -5  -3  -3 126.508   8.615   6
  -5   3   3 125.751   7.896   8
   5   3  -3 141.014   8.562   4
   5  -3   3 150.417   9.777   9
  -5  -3  -3 117.707   8.636   8
   5   3  -3 135.676   9.040   5
  -5  -3  -3 121.565   8.279   5
  -5   3   3 122.652   8.624   9
  -5   3  -3 123.684   8.099   8
   5   3   3 132.771   8.770   4
  -5   3  -3 132.386   8.986  10
  -5   3  -3 137.316   8.989   6
   5  -3  -3 132.541   8.640   3
  -5  -3   3 131.962   7.936   3
  -5  -3   3 115.760   8.556   8
   5  -3  -3 132.860   7.724  11
   6  -3   3 170.494  11.104   9
   6   3  -3 152.241  10.408   5
  -6   3   3 173.682  10.892   9
  -6  -3  -3 172.462  10.584   5
  -6   3   3 156.217  10.561   6
   6   3  -3 165.016  10.041   4
  -6   3   3 166.887  11.157  10
   6  -3   3 157.195   9.519   3
  -6   3   3 163.128  10.176   8
  -6  -3  -3 169.965  11.385   8
  -6  -3  -3 148.880  10.189   6
   6  -3  -3 178.291  10.852   3
  -6  -3   3 162.536  10.967   8
  -6   3  -3 153.685  10.460  10
  -6   3  -3 152.151  10.550   6
  -6   3  -3 148.249   9.853   8
   6   3   3 154.979  10.351   4
   7  -3   3 263.853  14.707   9
  -7  -3  -3 277.189  14.952   6
  -7   3   3 251.457  13.661   8
  -7   3   3 265.050  14.846   6
   7  -3   3 278.912  13.510   3
  -7   3   3 285.327  15.762  10
   7   3  -3 282.121  14.041   4
  -7  -3  -3 259.682  15.233   8
   7   3  -3 249.303  14.147   5
  -7  -3   3 262.259  15.128   8
   7  -3  -3 257.212  13.735   3
   7   3   3 283.318  14.615   5
  -7   3  -3 266.709  14.351   8
   7   3   3 265.686  14.424   4
  -7   3  -3 268.318  15.336   6
  -8   3   3 68.7049  8.1221   8
  -8   3   3 59.8353  8.0947  10
  -8  -3  -3 64.0270  8.2538   6
   8  -3   3 63.8792  8.0035   9
  -8  -3  -3 71.9621  8.9419   8
  -8   3   3 53.7234  7.5536   6
  -8   3  -3 52.6696  7.7158   6
   8   3   3 65.8535  8.0996   4
  -8   3  -3 55.9726  7.7676   8
  -8  -3   3 50.6511  7.7428   8
   8  -3  -3 72.8574  8.4675   9
   8  -3  -3 50.8889  6.8628   3
  -9  -3  -3 63.7463  8.7511   6
  -9   3   3 53.7654  8.3178   6
  -9  -3  -3 84.7342 10.5246   8
  -9   3   3 61.1812  8.7914  10
  -9  -3   3 92.4779 10.6615   8
  -9   3  -3 81.7725 10.1051   6
 -10   3   3 11.7341  5.1284   6
 -10  -3  -3 7.05212 4.93871   6
 -10   3   3 18.6678  6.1187  10
 -10  -3   3 9.22503 5.10510   8
 -10   3  -3 20.5824  6.5700   6
   0  -4   3 60.9095  5.1585   1
   0   4   3 61.2080  5.3498   1
   0  -4  -3 60.0834  5.2389   1
   0   4  -3 60.6950  5.2222   1
   0  -4   3 58.7324  5.1576   1
   0  -4  -3 64.0681  5.4833   1
   0   4   3 57.7366  5.1647   1
   0   4  -3 56.4443  4.9761   1
   1  -4   3 539.822  15.085   1
   1   4  -3 521.143  14.846   1
  -1  -4  -3 531.698  14.872   1
  -1   4   3 533.282  14.986   1
  -1   4   3 541.155  15.119   1
  -1  -4  -3 547.288  15.086   1
   1  -4   3 557.894  15.149   1
   1   4  -3 543.280  15.027   1
  -1   4  -3 535.855  14.993   1
   1  -4  -3 547.049  15.206   1
  -1  -4   3 542.546  14.958   1
  -1   4  -3 542.219  15.241   1
   1   4   3 537.547  14.862   1
   1  -4  -3 541.305  14.944   1
   1   4   3 551.195  14.935   1
  -1  -4   3 555.549  15.114   1
   2   4  -3 41.6553  4.3249   1
   2  -4   3 37.0234  4.1799   1
  -2  -4  -3 48.7038  4.3029   5
  -2   4   3 39.9023  4.1522   7
   2   4  -3 43.7961  4.4439   1
  -2  -4  -3 40.8746  4.3652   1
   2  -4   3 40.4547  4.2741   1
   2  -4   3 41.3051  3.8047   3
  -2   4   3 38.8232  4.3101   1
  -2  -4  -3 41.3657  4.3607   1
  -2   4   3 39.1132  4.3983   1
  -2   4   3 41.6959  4.0981   9
   2  -4  -3 36.7452  3.7328   3
  -2  -4   3 38.2079  3.9051   5
   2   4   3 34.1661  3.6832   4
  -2  -4   3 42.1425  4.4366   1
  -2   4  -3 39.7267  4.3206   1
   2   4   3 40.1585  4.2900   1
  -2  -4   3 43.8932  4.4912   1
  -2   4  -3 38.0428  4.2871   1
   2   4   3 35.2200  4.0061   1
   2  -4  -3 36.1081  4.1582   1
   2  -4  -3 42.2954  4.4531   1
   3   4  -3 170.927   7.980   4
  -3   4   3 181.481   9.211   9
  -3   4   3 177.155   8.778   1
  -3  -4  -3 184.001   8.757   1
  -3  -4  -3 182.663   7.760   2
  -3  -4  -3 168.657   8.069   8
  -3   4   3 193.265   9.179  10
   3   4  -3 181.614   8.592   1
  -3   4   3 185.493   8.969   7
  -3   4   3 172.912   8.909   1
   3  -4   3 185.815   8.405   3
  -3  -4  -3 175.152   8.625   5
  -3   4   3 183.530   8.041   2
   3   4  -3 179.451   8.581   1
   3  -4   3 171.168   8.410   1
  -3   4   3 183.395   8.195   6
   3  -4   3 181.104   8.666   1
  -3   4  -3 182.135   8.786  10
   3  -4  -3 202.001   9.150   1
  -3  -4   3 187.107   8.944   1
  -3  -4   3 184.242   8.795   1
   3  -4  -3 190.449   8.474  11
  -3   4  -3 183.535   8.570   6
   3  -4  -3 196.166   8.932   3
   3  -4  -3 185.405   9.031   1
   3   4   3 175.563   8.505   4
   3   4   3 196.194   8.877   1
  -3  -4   3 198.200   8.008   2
   3   4   3 186.317   8.645   1
  -3   4  -3 184.885   9.289   9
  -3   4  -3 191.420   9.020   1
  -3   4  -3 190.145   8.786   7
  -3  -4   3 191.259   8.540   8
  -3  -4   3 186.534   7.923   3
  -3   4  -3 187.190   9.104   1
  -3   4  -3 189.054   8.011   2
  -3  -4   3 184.012   9.016   5
  -4   4   3 259.931  12.036   9
  -4  -4  -3 261.238  11.618   5
  -4  -4  -3 269.690   9.180   2
   4   4  -3 271.376  10.519   1
  -4   4   3 265.649   9.628   2
  -4   4   3 258.769  11.026   6
  -4  -4  -3 262.645  11.679   8
   4  -4   3 265.902  10.855   3
   4  -4   3 264.959  10.325   1
  -4   4   3 251.731  11.771  10
   4   4  -3 248.768  10.445   4
   4  -4   3 260.753   9.886  11
  -4   4   3 257.223  11.141   7
   4   4   3 270.772  11.638   4
  -4   4  -3 263.914  10.759   7
  -4  -4   3 274.849  11.677   8
  -4   4  -3 263.167   9.552   2
  -4  -4   3 267.893   9.262   2
  -4   4  -3 270.721  11.918  10
   4  -4  -3 295.779  12.059   3
  -4   4  -3 275.060  11.676   6
  -4  -4   3 273.887  10.675   3
  -4  -4   3 268.101  11.928   5
   4  -4  -3 261.617  10.407   1
  -4  -4   3 280.117  10.539  11
   4  -4  -3 277.872  10.921  11
   4   4   3 272.161  10.248   1
  -5   4   3 175.447   9.845   7
  -5   4   3 193.385  11.311  10
  -5  -4  -3 155.850   9.998   8
   5  -4   3 181.572   9.769   3
  -5   4   3 183.182  11.130   9
  -5  -4  -3 162.584   9.954   5
   5   4  -3 178.437   9.827   4
  -5   4   3 158.928   9.617   6
  -5  -4   3 164.815   9.144   3
  -5   4  -3 176.642  10.600  10
   5  -4  -3 178.608   9.337  11
   5   4   3 162.334  10.008   4
  -5  -4   3 162.590  10.108   8
   5  -4  -3 180.693  10.401   3
  -5  -4   3 157.446  10.004   5
  -5   4  -3 169.289  10.372   6
  -6  -4  -3 6.03662 3.25086   8
   6   4  -3 6.20211 2.81074   4
   6   4  -3 6.87645 3.30369   5
  -6  -4  -3 7.28202 3.32971   5
   6  -4   3 0.93626 2.19974   3
  -6   4   3 11.8049  4.0273  10
  -6   4   3 3.28822 3.09390   9
  -6   4   3 4.40213 2.98500   6
   6   4   3 15.9035  4.1670   4
  -6   4  -3 14.1283  4.0803   6
  -6  -4   3 15.2829  3.9796   8
  -6   4  -3 8.34040 3.37939  10
   6  -4  -3 11.8260  3.8395   3
   7  -4   3 56.1393  6.5639   3
   7   4  -3 70.7600  7.4487   4
   7  -4   3 53.4369  7.3358   9
  -7   4   3 69.0692  8.0348   6
  -7   4   3 66.2075  8.3017  10
  -7  -4  -3 50.8830  7.4175   8
   7   4  -3 49.1719  6.8463   5
   7   4   3 62.4777  7.4681   4
   7   4   3 51.9209  7.0715   5
  -7  -4   3 50.8394  7.2572   8
  -7   4  -3 58.5395  7.7010   6
   7  -4  -3 64.2804  7.4761   3
  -8   4   3 831.260  29.089  10
  -8   4   3 845.993  28.681   6
  -8  -4  -3 834.495  29.297   8
   8   4   3 840.008  27.216   4
   8  -4  -3 827.873  26.495   3
  -8   4  -3 815.850  28.552   6
  -9  -4  -3 14.8595  5.5372   8
  -9   4   3 11.1626  4.7681   6
   9  -4  -3 12.3721  4.6236   3
   9   4   3 8.28707 4.37061   4
  -9   4  -3 15.4801  5.4207   6
   9  -4  -3 9.42392 5.00483   9
  -9  -4   3 5.72535 4.18882   8
 -10   4   3 240.524  17.727   6
 -10  -4  -3 274.809  19.345   8
 -10   4  -3 263.161  18.645   6
 -10  -4   3 257.719  18.570   8
   0   5   3 789.024  20.022   1
   0  -5  -3 781.084  20.266   1
   0  -5  -3 753.121  19.502   1
   0  -5   3 781.885  15.239   3
   0   5  -3 748.330  19.666   1
   0   5  -3 752.332  16.581   7
   0  -5   3 766.245  16.484  11
   0  -5  -3 740.598  16.009  11
   0  -5   3 783.676  20.204   1
   0  -5   3 794.236  20.168   1
   0   5  -3 751.191  19.707   1
   0   5   3 780.883  20.183   1
  -1  -5  -3 259.003   9.274   5
  -1   5   3 275.233  10.711   2
  -1  -5  -3 267.265  11.945   1
  -1   5   3 266.407  11.916   1
   1   5  -3 257.892  11.547   1
  -1   5   3 263.104  10.306   7
   1  -5   3 265.565   9.819  11
   1  -5   3 251.905  11.482   1
   1  -5   3 254.825   9.040   3
  -1  -5  -3 255.455  10.346   2
   1  -5   3 246.773  11.330   1
  -1   5   3 262.319  11.922   1
  -1  -5  -3 251.233  11.492   1
   1   5  -3 247.599  11.432   1
  -1  -5   3 272.030  10.030  11
   1  -5  -3 274.848  12.083   1
   1   5   3 267.277  11.706   1
  -1  -5   3 278.613  12.090   1
  -1  -5   3 251.177  10.178   2
   1  -5  -3 262.590   9.151   3
   1  -5  -3 260.405   9.839  11
  -1   5  -3 274.252  12.160   1
   1   5   3 256.143  11.443   1
  -1   5  -3 261.324  10.150   7
  -1   5  -3 274.226  10.778   2
  -1  -5   3 264.612   8.833   3
   1  -5  -3 270.325  11.875   1
  -1   5  -3 270.287  12.033   1
  -1  -5   3 269.229  11.688   1
  -2   5   3 185.232   9.115   7
  -2   5   3 197.189   9.064   2
  -2   5   3 200.219   8.465  10
   2   5  -3 197.825  10.224   1
   2  -5   3 202.463  10.182   1
  -2   5   3 199.953   9.342   9
   2  -5   3 187.835   8.242   3
  -2  -5  -3 194.736   9.013   2
   2  -5   3 211.386   8.923  11
  -2   5   3 191.685  10.259   1
  -2  -5  -3 181.435   8.529   5
  -2  -5  -3 200.792  10.317   1
   2   5  -3 183.962   9.803   1
   2  -5   3 192.974  10.014   1
  -2  -5   3 186.998   8.525  11
  -2  -5   3 199.341   9.038   5
  -2   5  -3 195.110   8.241  10
   2  -5  -3 193.295  10.011   1
   2  -5  -3 189.021   8.527   3
  -2   5  -3 190.266  10.091   1
  -2   5  -3 193.270   9.224   7
  -2  -5   3 189.389   8.784   2
   2   5   3 196.266  10.057   1
  -2  -5   3 189.832  10.212   1
  -2  -5   3 185.291   7.710   3
  -2   5  -3 193.422   9.167   9
  -2   5  -3 201.790   9.255   2
   2  -5  -3 198.734   9.039  11
   2  -5  -3 191.741  10.099   1
   2   5   3 193.037  10.031   1
  -3   5   3 1215.60   23.11   2
   3   5  -3 1246.07   24.93   1
   3  -5   3 1255.44   22.88   3
  -3  -5  -3 1222.09   22.32   8
  -3   5   3 1251.28   25.50   9
   3  -5   3 1286.63   22.93  11
  -3  -5  -3 1295.07   21.47  11
   3  -5   3 1246.05   25.43   1
  -3   5   3 1235.14   23.86  10
  -3   5   3 1219.01   21.93   6
  -3  -5  -3 1238.78   22.11   2
  -3   5   3 1250.87   25.10   7
  -3  -5  -3 1216.36   24.01   5
  -3  -5   3 1185.75   23.81   5
   3  -5  -3 1243.53   23.36  11
  -3  -5   3 1262.65   22.06   8
  -3  -5   3 1272.85   21.78   3
   3   5   3 1254.16   23.76   4
  -3  -5   3 1235.43   22.28   2
  -3   5  -3 1239.92   23.53  10
  -3  -5   3 1255.69   22.90  11
  -3   5  -3 1301.82   25.17   7
  -3   5  -3 1247.99   25.51   9
   3  -5  -3 1271.88   25.87   1
  -3   5  -3 1241.16   23.20   2
  -3   5  -3 1260.20   23.31   6
   3  -5  -3 1276.02   24.07   3
   4  -5   3 563.284  16.657   3
  -4   5   3 551.297  17.806  10
  -4   5   3 541.844  15.450   2
  -4  -5  -3 522.702  16.533   8
  -4   5   3 541.647  17.110   7
   4   5  -3 576.116  16.659   4
  -4   5   3 571.409  18.679   9
   4  -5   3 553.245  15.439  11
  -4  -5  -3 564.461  15.023   2
  -4  -5  -3 519.477  16.901   5
  -4   5   3 565.947  16.677   6
   4  -5  -3 555.826  16.684  11
  -4  -5   3 541.938  16.532   8
  -4  -5   3 553.188  15.028   2
  -4  -5   3 556.476  15.776  11
  -4   5  -3 565.674  17.326   6
  -4   5  -3 554.166  17.504  10
  -4  -5   3 544.072  15.415   3
   4   5   3 542.390  17.059   4
  -4   5  -3 562.986  15.518   2
   4  -5  -3 540.637  16.869   3
  -4  -5   3 520.986  17.401   5
  -4   5  -3 561.220  17.040   7
  -4   5  -3 577.957  18.827   9
  -5  -5  -3 245.304  12.770   5
  -5   5   3 280.720  11.221   2
  -5   5   3 248.309  12.434   6
  -5  -5  -3 258.638  12.991   8
  -5   5   3 244.163  13.236   9
  -5   5   3 242.741  12.155   7
  -5   5   3 270.675  13.694  10
   5  -5   3 265.005  12.197   3
   5   5  -3 241.835  11.679   4
   5   5   3 263.147  12.930   4
   5  -5  -3 262.322  12.653   3
  -5   5  -3 246.251  12.045   7
  -5   5  -3 241.145  12.762  10
  -5  -5   3 265.549  13.528   5
   5  -5  -3 251.587  11.670  11
  -5   5  -3 246.233  12.713   6
  -5  -5   3 260.714  12.806   8
  -5   5  -3 230.624  10.004   2
  -5  -5   3 254.422  11.493   3
   6  -5   3 375.511  17.636   9
  -6  -5  -3 380.782  17.468   8
  -6   5   3 393.201  17.962   9
   6  -5   3 350.562  15.085   3
   6   5  -3 375.860  15.601   4
  -6   5   3 357.792  16.215   6
  -6  -5  -3 378.857  17.163   5
  -6   5   3 391.083  17.708  10
  -6  -5   3 389.031  17.514   5
   6   5   3 377.933  16.427   4
   6  -5  -3 361.720  16.052   3
  -6   5  -3 330.408  16.027   6
  -6   5  -3 374.589  17.307  10
  -6  -5   3 379.547  16.974   8
   7  -5   3 40.3963  6.7739   9
   7  -5   3 62.8306  7.1199   3
   7   5  -3 39.8451  6.6552   5
  -7   5   3 70.4907  8.4731  10
  -7  -5  -3 53.9277  7.3107   5
  -7   5   3 59.7732  7.6715   6
  -7  -5  -3 61.5843  7.9146   8
   7   5  -3 55.0037  6.9476   4
  -7   5  -3 59.2890  7.6738   6
   7  -5  -3 44.1786  6.5515   3
  -7  -5   3 52.6571  7.2971   8
   7   5   3 41.5628  6.4435   4
  -8  -5  -3 307.713  18.329   8
   8  -5   3 293.200  17.582   9
  -8   5   3 307.282  18.121  10
   8  -5   3 324.193  16.250   3
  -8   5   3 323.484  18.060   6
   8  -5  -3 307.440  16.811   3
   8   5   3 297.363  16.652   4
  -8   5  -3 319.903  18.484   6
  -8  -5   3 294.976  17.619   8
  -9  -5  -3 21.8047  6.1705   8
  -9   5   3 29.2441  6.8574  10
   9  -5   3 16.5773  5.6768   9
  -9   5   3 11.8780  5.0413   6
   9   5   3 23.7437  6.1006   4
  -9  -5   3 19.9685  6.0940   8
  -9   5  -3 23.1536  6.6169   6
 -10   5   3 36.5427  7.9611   6
 -10  -5   3 27.5984  6.9488   8
 -10   5  -3 25.5619  6.9794   6
   0  -6   3 465.344  15.040   2
   0  -6  -3 476.197  12.547   3
   0  -6   3 447.702  13.817  11
   0  -6  -3 451.399  14.739   2
   0   6   3 461.368  13.949   7
   0   6   3 479.268  15.288   2
   0   6  -3 451.961  14.997   2
   0   6   3 452.134  16.889   1
   0   6  -3 470.586  14.499   7
   0  -6   3 459.591  16.950   1
   0  -6   3 459.596  12.784   3
   0   6  -3 472.251  17.175   1
   0  -6  -3 456.416  17.035   1
   0  -6  -3 429.126  13.454  11
   0  -6  -3 446.607  12.092   5
  -1  -6  -3 89.6139  6.8526   2
  -1   6   3 94.9078  8.0278   1
   1  -6   3 88.9032  5.8949   3
   1  -6   3 95.5896  6.6003  11
  -1   6   3 95.5625  6.8197   7
   1  -6   3 82.1120  7.3313   1
  -1   6   3 92.2858  7.0158   2
   1   6  -3 90.7721  7.6953   1
   1   6  -3 89.7430  6.9549   2
  -1  -6  -3 91.6039  7.8488   1
   1   6  -3 91.7151  6.3914   7
   1  -6   3 99.9330  7.2418   2
  -1  -6  -3 99.2190  5.6823   3
  -1   6   3 109.479   6.695   9
  -1  -6  -3 94.0915  6.1593   5
  -1  -6  -3 100.342   6.564  11
  -1  -6   3 93.6873  5.7943   3
   1   6   3 90.2552  7.6947   1
  -1   6  -3 88.6189  6.9042   2
   1  -6  -3 98.2781  6.1786   3
  -1   6  -3 95.7784  6.8092   7
   1  -6  -3 101.261   6.805  11
  -1   6  -3 101.872   6.459   9
  -1  -6   3 95.3468  7.0690   2
   1  -6  -3 95.4137  5.4269   5
   1   6   3 88.5381  6.0267   7
   1  -6  -3 103.444   8.138   1
  -1  -6   3 94.8202  6.1343   5
   1   6   3 95.3999  7.0257   2
  -1   6  -3 94.0833  7.9308   1
  -1  -6   3 106.841   8.338   1
   1  -6  -3 111.387   7.544   2
  -1  -6   3 90.8283  6.4002  11
  -2   6   3 605.525  17.160   9
   2   6  -3 614.821  15.518   7
  -2  -6  -3 637.446  16.451  11
  -2  -6  -3 628.444  16.872   5
  -2  -6  -3 614.815  19.719   1
   2   6  -3 625.459  19.747   1
  -2   6   3 596.198  17.380   2
  -2   6   3 578.757  17.474   7
  -2  -6  -3 597.335  16.962   2
   2  -6   3 604.349  19.267   1
  -2   6   3 617.966  20.061   1
  -2   6   3 624.586  15.587  10
  -2  -6  -3 613.290  13.900   3
   2  -6   3 596.797  15.627   3
   2  -6   3 588.849  16.185  11
  -2   6  -3 602.938  19.868   1
  -2   6  -3 604.598  17.146   9
  -2  -6   3 604.284  15.050   3
  -2  -6   3 563.673  15.951   5
  -2   6  -3 619.925  15.391  10
  -2   6  -3 597.651  17.579   7
   2  -6  -3 631.331  19.743   1
   2   6   3 614.310  19.285   1
  -2   6  -3 603.906  17.503   2
   2   6   3 610.268  14.709   7
   2  -6  -3 617.941  17.067  11
  -2  -6   3 608.930  19.760   1
   2  -6  -3 590.084  16.123   3
  -2  -6   3 593.786  17.128   2
  -2  -6   3 602.605  16.435  11
  -3   6   3 40.2656  5.1100   7
  -3  -6  -3 50.2642  4.3170   3
  -3  -6  -3 49.9332  5.4335   5
   3   6  -3 52.4662  4.6907   7
  -3  -6  -3 51.1492  4.8962   8
  -3   6   3 49.5222  5.3189   2
   3  -6   3 57.2003  5.3396  11
  -3   6   3 48.7773  4.8989   6
   3  -6   3 49.5399  5.0448   3
  -3  -6  -3 45.7253  4.6644  11
  -3  -6  -3 51.9573  5.3168   2
  -3   6   3 43.1982  5.4450   9
  -3   6  -3 40.7088  5.0348   7
   3  -6  -3 44.8819  5.1402  11
  -3  -6   3 48.5389  5.0831  11
  -3  -6   3 52.6897  4.8222   3
  -3   6  -3 56.6527  5.4060  10
  -3   6  -3 52.3106  5.4537   2
  -3  -6   3 45.9125  4.5281   8
  -3   6  -3 48.8493  5.6277   9
   3  -6  -3 53.8060  5.3643   3
  -3  -6   3 49.1430  5.5127   5
  -3  -6   3 45.6811  5.0504   2
  -3   6  -3 50.6357  5.1784   6
  -4   6   3 73.0597  6.4441   2
  -4   6   3 73.5430  6.8483  10
  -4  -6  -3 81.2954  6.7754   8
  -4  -6  -3 71.5077  6.1438   2
  -4  -6  -3 66.1548  6.7046   5
   4  -6   3 64.5943  6.3211   3
   4  -6   3 64.6232  5.9534  11
  -4   6   3 57.5408  5.7841   6
  -4   6   3 71.0918  6.9030   7
  -4   6   3 65.2314  6.9559   9
  -4   6  -3 74.5066  7.3058   9
  -4  -6   3 73.1510  6.1885   2
   4   6   3 78.5661  7.0450   4
   4  -6  -3 74.2035  6.7312  11
  -4   6  -3 71.6361  6.8133  10
  -4  -6   3 83.3554  6.8369   8
  -4  -6   3 84.0662  6.5396   3
  -4   6  -3 88.5911  7.3562   6
  -4  -6   3 82.5081  7.4721   5
  -4   6  -3 73.0627  6.8372   7
   4  -6  -3 80.2713  6.9712   3
  -4   6  -3 77.3925  6.5553   2
  -4  -6   3 67.3071  6.1774  11
   5   6  -3 98.6134  7.8177   4
  -5  -6  -3 88.6778  7.9302   8
  -5   6   3 96.7994  8.4639   7
  -5   6   3 90.0192  7.1309   2
   5  -6   3 104.228   8.127   3
  -5  -6  -3 102.011   8.783   5
  -5   6   3 92.1000  8.5614  10
  -5   6   3 107.421   9.355   9
  -5  -6  -3 100.326   7.153   2
  -5   6   3 96.1053  8.1388   6
  -5   6  -3 106.774   8.737   7
  -5   6  -3 99.8355  7.4112   2
  -5   6  -3 113.716   9.125  10
  -5   6  -3 109.522   8.882   6
   5  -6  -3 101.963   8.055  11
  -5  -6   3 92.1205  8.6383   5
  -5  -6   3 103.156   7.229   2
   5   6   3 101.833   8.456   4
   5  -6  -3 97.7808  8.3344   3
  -5  -6   3 101.775   8.361   8
   6  -6   3 197.381  11.870   3
  -6   6   3 196.033  13.117  10
  -6   6   3 188.640  12.128   6
   6   6  -3 205.580  12.048   4
  -6  -6  -3 196.509  12.968   5
  -6  -6  -3 221.579  13.369   8
  -6   6   3 208.680  13.652   9
  -6  -6   3 188.805  12.093   8
  -6  -6   3 175.168  12.403   5
  -6   6  -3 199.794  13.000   6
   6  -6  -3 217.425  12.843   3
  -6   6  -3 200.745  13.105  10
   6   6   3 205.333  12.577   4
   7  -6   3 28.6812  5.4092   3
  -7  -6  -3 39.2689  6.6750   8
  -7  -6  -3 31.7886  6.0703   5
  -7   6   3 32.8080  6.4110  10
   7   6  -3 29.4092  5.4275   4
   7   6  -3 32.4332  6.5351   5
   7  -6   3 19.3181  5.3019   9
  -7   6   3 29.0791  5.7866   6
   7  -6  -3 28.4951  5.4790   3
   7   6   3 27.0989  5.6317   4
  -7  -6   3 32.2079  5.9578   8
  -7   6  -3 37.8178  6.6743   6
  -8  -6  -3 177.266  14.184   8
   8  -6   3 177.169  12.485   3
  -8   6   3 166.599  13.892  10
  -8   6   3 180.610  13.862   6
   8  -6   3 205.219  15.330   9
   8   6   3 166.360  12.802   4
  -8  -6   3 186.726  14.212   8
  -8   6  -3 182.273  14.297   6
   9  -6   3 44.2238  8.3243   9
  -9   6   3 32.5752  7.3166  10
  -9   6   3 43.7427  7.9885   6
  -9  -6  -3 43.3511  8.1150   8
   9   6   3 46.7110  7.6277   4
  -9   6  -3 31.8092  7.1748   6
  -9  -6   3 52.7391  8.6669   8
  10  -6   3 16.0774  5.9485   9
  10   6  -3 12.3490  5.3417   5
 -10   6  -3 6.68201 5.19769   6
   0   7   3 1775.57   26.21   9
   0  -7   3 1788.21   25.89   5
   0  -7   3 1734.82   27.17   3
   0  -7  -3 1703.81   29.34  11
   0   7  -3 1688.34   31.27   2
   0  -7   3 1729.79   29.88  11
   0  -7  -3 1707.13   26.09   3
   0   7   3 1753.69   29.71   7
   0  -7  -3 1738.45   31.73   2
   0   7  -3 1708.26   29.54   7
   0  -7  -3 1717.69   25.93   5
   0   7   3 1707.02   31.66   2
   0  -7   3 1693.56   31.02   2
   1  -7   3 255.747   8.977   5
  -1  -7  -3 253.409  10.648   5
  -1   7   3 239.533  11.494   7
  -1   7   3 248.040  10.613   9
   1   7  -3 260.305  11.254   7
   1  -7   3 253.485  10.482   3
   1   7  -3 249.110  12.220   2
   1  -7   3 256.220  11.416  11
  -1   7   3 261.628  12.576   2
  -1  -7  -3 243.173   9.556   3
  -1  -7  -3 259.867  12.212   2
  -1  -7  -3 252.925  11.175  11
   1  -7   3 245.801  11.887   2
  -1   7  -3 259.016  12.460   2
   1  -7  -3 272.591  10.845   3
  -1  -7   3 259.120  11.488  11
  -1  -7   3 259.343  10.357   3
  -1   7  -3 255.175  10.674   9
   1  -7  -3 265.193   9.512   5
  -1  -7   3 272.240  10.874   5
   1   7   3 260.133  12.316   2
   1  -7  -3 268.973  12.575   2
   1   7   3 269.019  11.171   7
  -1   7  -3 268.890  12.175   7
   1  -7  -3 263.250  11.709  11
  -1  -7   3 255.782  12.314   2
  -2   7   3 213.160  11.428   2
   2  -7   3 214.736  10.078   3
  -2   7   3 231.658   9.956  10
  -2  -7  -3 224.099  10.642  11
   2  -7   3 225.741  11.364   2
   2   7  -3 227.229  10.520   7
   2  -7   3 219.096  10.838  11
   2   7  -3 234.526  11.640   2
  -2  -7  -3 222.795  11.236   2
  -2  -7  -3 221.534  12.954   1
  -2   7   3 209.913  10.710   9
  -2  -7  -3 214.498  10.589   5
  -2   7   3 230.670  13.381   1
  -2  -7  -3 221.889   9.181   3
  -2   7   3 208.014  11.142   7
  -2  -7   3 216.438  10.704   5
   2   7   3 235.421  11.655   2
   2  -7  -3 206.867  10.156   3
  -2   7  -3 207.053  11.143   7
  -2  -7   3 221.091  12.790   1
   2  -7  -3 217.047  11.309   2
   2  -7  -3 213.750  10.955  11
  -2  -7   3 211.100  11.143   2
  -2   7  -3 192.842  10.326   9
  -2  -7   3 210.307  10.472  11
   2  -7  -3 217.012   8.477   5
   2   7   3 223.634   9.859   7
  -2   7  -3 223.657  12.982   1
  -2  -7   3 214.145   9.700   3
  -2   7  -3 207.884  11.157   2
   3  -7   3 490.125  16.313  11
  -3   7   3 490.200  17.958   7
  -3  -7  -3 487.190  15.649  11
  -3  -7  -3 508.648  17.474   5
   3   7  -3 520.202  15.469   7
  -3   7   3 475.253  17.498   9
  -3  -7  -3 473.188  16.549   2
  -3  -7  -3 481.252  13.858   3
   3  -7   3 480.807  15.936   3
  -3   7   3 490.395  16.184  10
  -3   7   3 478.868  17.116   2
  -3   7   3 478.363  15.191   6
  -3  -7   3 494.770  16.437  11
  -3   7  -3 493.139  17.733   7
  -3   7  -3 486.123  17.563   9
   3  -7  -3 486.790  16.804  11
  -3  -7   3 481.019  16.830   5
  -3   7  -3 478.867  17.247   2
  -3  -7   3 493.511  16.889   2
  -3  -7   3 464.152  14.613   3
  -3   7  -3 483.852  15.903  10
  -3   7  -3 489.804  16.095   6
   3  -7  -3 492.107  16.631   3
  -4  -7  -3 250.217  12.176   2
  -4   7   3 238.476  13.172   7
  -4   7   3 251.232  12.540   2
  -4  -7  -3 255.365  13.386   5
  -4  -7  -3 239.160  11.621   8
   4  -7   3 268.900  12.638   3
  -4   7   3 265.374  13.149  10
   4  -7   3 250.782  11.951  11
  -4   7   3 247.704  12.012   6
  -4   7   3 259.970  13.992   9
  -4  -7   3 259.778  12.593   2
   4  -7  -3 264.625  12.763  11
  -4   7  -3 233.251  12.334  10
  -4  -7   3 237.967  11.187   3
  -4   7  -3 261.523  12.826   6
  -4  -7   3 258.701  13.531   5
  -4  -7   3 250.253  11.981  11
  -4  -7   3 262.465  11.910   8
  -4   7  -3 264.000  13.592   7
  -4   7  -3 268.026  14.191   9
  -4   7  -3 265.547  12.781   2
   4  -7  -3 255.011  12.790   3
  -5   7   3 24.0278  4.3709   2
  -5  -7  -3 24.7881  4.7954   8
  -5   7   3 23.0785  4.9716  10
   5  -7   3 26.4050  4.8144   3
  -5  -7  -3 26.5575  4.4092   2
  -5   7   3 29.0170  5.5820   7
   5  -7   3 27.5184  4.5453  11
  -5   7   3 21.7033  4.4630   6
  -5  -7  -3 14.4302  4.4019   5
  -5   7   3 15.7081  4.8650   9
  -5  -7   3 14.4510  3.6001   2
   5   7   3 32.9809  5.3789   4
  -5   7  -3 28.0371  4.6342   2
  -5   7  -3 33.5181  5.6392  10
  -5  -7   3 21.4152  5.0319   5
  -5   7  -3 20.0435  4.6523   7
  -5   7  -3 23.2288  4.9048   6
  -5  -7   3 18.6096  4.0833   8
   5  -7  -3 29.7230  4.8689  11
  -6  -7  -3 14.1782  4.3468   8
  -6   7   3 13.9466  4.5744   7
  -6   7   3 21.4643  4.8881   6
  -6  -7  -3 6.30091 3.88901   5
  -6   7   3 21.1218  5.6318   9
  -6   7   3 6.83536 3.80978  10
   6  -7   3 9.40897 3.84691   3
   6   7   3 12.2862  4.1101   4
   6  -7  -3 17.3833  4.7290   3
   7  -7   3 7.86552 4.28782   9
  -7   7   3 17.7530  4.9525   6
  -7  -7  -3 -1.0892  3.0521   8
  -7   7   3 5.07537 4.07761   9
  -7   7   3 5.13720 3.87087  10
   7   7  -3 -1.6828  3.5096   5
  -7  -7   3 13.6713  4.7406   5
  -7  -7   3 15.2523  4.5170   8
   7  -7  -3 1.55259 3.05000   3
  -8  -7  -3 47.7749  7.9425   8
   8  -7   3 49.3510  7.2033   3
  -8   7   3 48.7845  8.1409   6
   8   7  -3 42.1733  6.9767   4
   8  -7   3 56.4452  8.8951   9
  -8   7   3 45.2660  7.9255  10
  -8  -7   3 44.6119  7.5914   8
   8   7   3 41.3484  6.9675   4
  -8   7  -3 64.0126  9.0618   6
  -9   7   3 41.2739  8.2292  10
  -9  -7  -3 54.4761  9.0234   8
  -9   7  -3 45.7802  8.6881   6
  -9  -7   3 67.7406  9.7051   8
   9   7   3 54.3696  8.3946   4
 -10   7  -3 37.3472  8.3246   6
   0  -8  -3 2735.19   35.42   5
   0  -8   3 2807.37   35.26   5
   0   8  -3 2849.12   41.63   7
   0  -8  -3 2774.42   36.03   3
   0  -8  -3 2676.93   42.78   2
   0  -8  -3 2755.77   39.95  11
   0   8  -3 2725.09   43.34   2
   0   8   3 2862.76   35.91   9
   0   8   3 2773.03   40.73   7
   0  -8   3 2718.47   40.24  11
   0   8   3 2845.46   44.56   2
   0  -8   3 2754.16   42.92   2
  -1  -8  -3 516.470  18.254   2
   1   8  -3 488.682  16.577   7
   1  -8   3 485.042  15.601   3
  -1  -8  -3 501.402  16.049   5
   1   8  -3 492.388  18.377   2
  -1  -8  -3 505.868  15.040   3
  -1   8   3 465.582  18.039   2
  -1   8   3 509.678  16.368   9
   1  -8   3 493.677  17.103  11
  -1  -8  -3 490.404  16.809  11
  -1   8   3 480.632  17.545   7
   1  -8   3 478.869  17.710   2
  -1  -8   3 491.763  15.269   3
   1   8   3 495.126  18.245   2
   1  -8  -3 481.747  16.874  11
  -1   8  -3 526.252  16.303   9
  -1  -8   3 499.796  17.063  11
   1   8   3 515.373  16.645   7
   1  -8  -3 489.328  18.006   2
   1  -8  -3 502.451  14.311   5
   1  -8  -3 495.623  15.659   3
  -1  -8   3 487.385  15.527   5
  -1  -8   3 504.165  18.542   2
  -1   8  -3 485.896  17.615   7
  -1   8  -3 490.710  18.213   2
  -2  -8  -3 32.3601  4.8336   5
  -2   8   3 30.0202  5.1038   2
   2   8  -3 35.0976  4.7209   7
  -2   8   3 37.8528  5.4955   7
  -2  -8  -3 30.1298  3.9784   3
  -2  -8  -3 38.9260  5.6523   2
   2  -8   3 46.1312  5.6863  11
   2   8  -3 30.6423  5.0776   2
   2  -8   3 40.8381  5.5276   2
  -2  -8  -3 38.5758  5.0943  11
   2  -8   3 48.1813  5.3500   3
  -2   8   3 48.7494  5.7766   9
  -2   8  -3 39.1928  5.1844   9
  -2  -8   3 29.7597  5.0207   2
  -2  -8   3 40.0779  5.2010  11
   2  -8  -3 43.7086  5.7381  11
  -2  -8   3 44.6078  5.4720   5
   2   8   3 31.9510  4.4057   7
  -2   8  -3 42.2980  5.8818   7
   2  -8  -3 40.9832  5.6311   2
  -2  -8   3 37.7309  4.7000   3
  -2   8  -3 34.4072  5.3206   2
   2  -8  -3 36.7991  4.7638   3
   2   8   3 46.9811  5.9494   2
  -3  -8  -3 241.300  12.891   5
  -3   8   3 247.450  13.304   2
  -3   8   3 244.405  11.479   6
  -3  -8  -3 262.336  13.442   2
  -3   8   3 229.493  11.540  10
  -3  -8  -3 238.006  11.794  11
   3  -8   3 237.985  11.889   3
  -3   8   3 239.607  13.132   9
  -3   8   3 238.775  13.214   7
   3  -8   3 243.491  12.353  11
  -3  -8   3 244.504  11.401   3
  -3   8  -3 221.657  11.420   6
  -3  -8   3 243.126  12.799   5
  -3   8  -3 236.674  12.953   9
   3  -8  -3 232.166  11.891   3
  -3  -8   3 221.981  12.330   2
   3  -8  -3 248.315  13.008  11
  -3   8  -3 251.011  13.475   2
  -3  -8   3 226.844  11.995  11
  -3   8  -3 250.421  13.366   7
   4  -8   3 127.523   9.283  11
   4  -8   3 141.312   9.674   3
  -4   8   3 150.962  11.151   9
  -4   8   3 139.064   9.563   6
  -4   8   3 146.773  10.433   2
  -4  -8  -3 128.293   9.497   2
  -4   8   3 148.520  10.074  10
  -4   8   3 150.939  11.091   7
  -4  -8  -3 140.403  10.598   5
  -4  -8   3 134.801   9.526  11
   4  -8  -3 132.405   9.861  11
  -4  -8   3 133.806  10.399   5
  -4   8  -3 116.540  10.094   9
  -4   8  -3 143.911  10.332   2
  -4   8  -3 135.423   9.738   6
   4  -8  -3 110.712   9.023   3
  -4   8  -3 142.643  10.853   7
  -4  -8   3 126.529   8.722   3
  -4  -8   3 137.273  10.007   2
  -5   8   3 69.4928  7.5768   6
  -5   8   3 67.4638  8.0505   7
  -5   8   3 70.0301  8.1725  10
  -5   8   3 70.6217  7.4482   2
   5  -8   3 76.9475  8.0479   3
   5  -8   3 72.0295  7.4076  11
  -5   8   3 77.3018  8.8943   9
  -5  -8  -3 65.1225  8.0374   5
  -5  -8  -3 63.6860  6.9271   2
  -5  -8   3 81.0951  7.6155   2
   5  -8  -3 82.7323  8.1719  11
  -5   8  -3 67.1854  7.9064   7
  -5   8  -3 73.1634  7.9120   6
  -5   8  -3 73.3233  7.6400   2
   5  -8  -3 63.9020  7.3695   3
  -5  -8   3 60.3620  7.7840   5
  -6   8   3 255.645  15.368   7
  -6   8   3 258.045  15.053   6
  -6   8   3 263.075  16.447   9
  -6   8   3 254.210  15.353  10
  -6  -8  -3 270.654  16.352   5
   6  -8  -3 253.873  14.488   3
  -6  -8   3 255.707  15.897   5
  -6   8  -3 265.884  15.509   6
   7  -8   3 25.2273  6.3938   9
  -7   8   3 14.3577  4.9894  10
  -7  -8  -3 29.9435  6.2985   8
  -7   8   3 18.8298  5.3386   6
  -7   8   3 31.3301  6.9675   9
  -7  -8   3 22.0224  5.3946   8
  -7   8  -3 23.7854  5.7082   6
   7   8   3 16.8635  5.0129   4
   8  -8   3 196.920  16.151   9
  -8  -8  -3 186.606  14.648   8
  -8   8   3 197.034  15.559  10
  -8   8  -3 214.048  16.292   6
  -8  -8   3 202.612  15.126   8
   8   8   3 217.203  15.206   4
   9  -8   3 22.9433  6.7312   9
   9  -8  -3 16.4350  6.2348   9
  -9  -8   3 24.9718  6.6129   8
  -9   8  -3 21.7069  6.5677   6
   0   9   3 -0.0797  2.3732   7
   0   9  -3 2.01858 2.60901   2
   0  -9  -3 6.43387 2.60586   5
   0   9  -3 -4.1621  2.9950   7
   0  -9   3 -1.9632  2.3385  11
   0  -9  -3 2.01092 2.51479   2
   0  -9   3 1.84115 2.16146   5
   0   9   3 0.24962 2.63340   2
   0  -9   3 -1.5395  2.5116   2
   0  -9   3 9.63083 2.85990   3
   0  -9  -3 -2.1576  2.5706  11
   1  -9   3 160.001  10.473  11
   1   9  -3 166.367  10.566   7
  -1  -9  -3 168.983   9.387   3
  -1  -9  -3 146.468   9.905  11
  -1  -9  -3 163.817   9.822   5
   1   9  -3 170.479  11.600   2
   1  -9   3 169.573  11.556   2
  -1  -9  -3 180.125  12.031   2
  -1   9   3 168.257   9.968   9
   1  -9   3 164.804   9.812   3
  -1   9   3 158.405  11.433   2
  -1   9   3 173.418  11.279   7
   1  -9  -3 178.120  10.062   3
  -1  -9   3 170.511   9.737   3
   1  -9  -3 165.054   8.942   5
  -1  -9   3 170.557  10.009   5
  -1   9  -3 173.047  10.127   9
  -1  -9   3 169.906  10.754  11
  -1   9  -3 169.522  11.818   2
  -1  -9   3 165.893  11.469   2
   1  -9  -3 176.641  11.195  11
   1  -9  -3 151.783  10.887   2
  -1   9  -3 162.879  11.053   7
   1   9   3 169.414  10.549   7
   1   9   3 181.049  11.860   2
  -2   9   3 223.684  13.240   7
   2   9  -3 240.867  12.459   7
   2  -9   3 224.244  12.508  11
   2   9  -3 254.620  14.068   2
  -2  -9  -3 231.463  12.356   5
  -2  -9  -3 225.242  10.800   3
   2  -9   3 220.303  13.145   2
   2  -9   3 239.941  11.960   3
  -2   9   3 223.965  13.543   2
  -2  -9  -3 232.825  13.513   2
  -2   9   3 219.996  12.389   9
  -2  -9  -3 219.185  12.116  11
   2   9   3 258.850  14.039   2
   2  -9  -3 241.249  13.667   2
  -2  -9   3 259.708  13.291  11
  -2   9  -3 222.570  13.567   2
  -2   9  -3 231.387  13.411   7
  -2   9  -3 241.774  12.704   9
  -2  -9   3 240.819  12.593   5
  -2  -9   3 242.088  13.640   2
  -2  -9   3 231.316  11.482   3
   2  -9  -3 229.702  12.920  11
   2   9   3 252.344  12.194   7
  -3   9   3 129.254  10.414   2
   3  -9   3 128.636   9.853  11
  -3   9   3 125.051   9.974   9
  -3  -9  -3 134.549  10.358   2
   3  -9   3 122.144   9.259   3
  -3  -9  -3 121.669   9.663   5
  -3   9   3 119.839   8.674   6
  -3   9   3 123.065  10.493   7
  -3  -9  -3 114.918   9.025  11
  -3   9  -3 137.515  10.436   9
   3  -9  -3 133.726  10.049  11
  -3  -9   3 110.866   9.138  11
  -3  -9   3 127.808  10.067   2
  -3  -9   3 130.197  10.066   5
  -3   9  -3 138.048  10.839   7
  -3   9  -3 123.573  10.163   2
  -3  -9   3 126.954   8.700   3
  -4   9   3 210.748  13.774   7
   4  -9   3 195.259  12.132  11
  -4   9   3 212.933  13.436   2
  -4  -9  -3 224.995  13.247   2
  -4   9   3 228.013  13.036  10
  -4   9   3 187.596  11.562   6
  -4  -9  -3 217.887  13.620   5
  -4   9   3 193.989  13.279   9
   4  -9   3 206.052  12.229   3
   4  -9  -3 212.729  12.581   3
  -4   9  -3 212.308  13.683   9
  -4   9  -3 209.868  13.245   2
  -4  -9   3 215.881  12.763  11
   4  -9  -3 228.364  13.374  11
  -4   9  -3 208.132  13.491   7
  -4  -9   3 220.229  13.583   5
  -4   9  -3 217.612  12.725   6
  -4  -9   3 207.748  12.989   2
  -5   9   3 304.620  15.959   2
   5  -9   3 323.895  15.961  11
  -5   9   3 317.733  15.900   6
  -5   9   3 314.662  17.460   7
  -5   9   3 320.815  16.506  10
  -5   9   3 316.198  17.862   9
   5  -9   3 323.210  15.773   3
  -5  -9  -3 310.039  17.006   5
  -5  -9  -3 292.730  15.048   2
  -5   9  -3 313.431  16.193   2
  -5  -9   3 276.022  16.352   5
  -5  -9   3 305.980  15.688   2
   5  -9  -3 291.628  15.761  11
  -5   9  -3 303.041  16.084   6
  -5   9  -3 320.080  17.252   7
  -6   9   3 58.9504  8.5698   9
   6  -9   3 58.6682  7.5949   3
  -6   9   3 62.9754  7.7658   2
  -6   9   3 47.2853  7.2700  10
  -6   9   3 65.6036  8.6412   7
  -6   9  -3 64.6100  7.7761   2
  -6   9  -3 64.4989  8.3072   6
   6  -9  -3 75.0996  8.3559  11
  -6   9  -3 57.4745  8.0597   7
  -6  -9   3 58.9788  8.5594   5
   7  -9   3 30.7394  7.0827   9
  -7   9   3 31.2550  7.2096   9
   7  -9   3 17.3351  4.9386   3
  -7   9   3 22.8575  6.0486  10
   7  -9  -3 30.1689  6.1799   3
  -7   9  -3 25.3204  6.1853   6
  -8  -9  -3 58.6228  9.2458   5
  -8   9   3 44.8980  8.3028  10
  -8   9  -3 55.6442  8.9773   6
   8  -9  -3 55.6861  8.2853   3
  -9   9  -3 101.661  12.458   6
   9  -9  -3 104.208  13.218   9
   0  10  -3 316.390  15.664   7
   0 -10  -3 317.444  15.476  11
   0 -10   3 321.568  16.666   2
   0  10  -3 304.779  16.417   2
   0 -10  -3 321.257  13.742   5
   0 -10  -3 324.303  16.734   2
   0 -10   3 324.177  15.726  11
   0 -10  -3 330.574  14.139   3
   0  10   3 329.054  15.948   7
   0  10   3 308.615  16.593   2
  -1 -10  -3 216.535  12.895  11
  -1 -10  -3 226.324  11.525   3
   1 -10   3 225.868  13.213  11
  -1  10   3 216.752  14.182   2
  -1 -10  -3 228.734  12.322   5
  -1 -10  -3 248.107  14.915   2
   1  10  -3 224.438  14.047   2
   1  10  -3 218.764  12.880   7
   1 -10   3 208.235  13.463   2
  -1  10   3 215.797  13.104   7
  -1 -10   3 213.793  13.768   2
  -1 -10   3 215.294  11.504   3
  -1 -10   3 232.492  13.402  11
  -1 -10   3 235.607  12.410   5
   1 -10  -3 216.775  11.783   3
  -1  10  -3 204.732  13.218   7
   1  10   3 207.572  12.333   7
   1  10   3 214.424  13.899   2
   1 -10  -3 238.314  13.607  11
   1 -10  -3 225.770  14.091   2
  -1  10  -3 249.253  15.074   2
  -2 -10  -3 182.744  10.394   3
  -2 -10  -3 178.898  12.791   2
   2 -10   3 157.613  10.318   3
  -2  10   3 178.032  12.621   7
   2  10  -3 172.334  11.301   7
   2 -10   3 179.435  12.517   2
  -2  10   3 195.306  12.231   9
  -2 -10  -3 185.999  11.958  11
  -2  10   3 165.076  12.480   2
   2 -10   3 182.935  12.035  11
  -2 -10  -3 165.219  11.048   5
  -2 -10   3 179.494  11.922  11
  -2  10  -3 183.762  11.801   9
  -2 -10   3 177.841  12.517   2
  -2  10  -3 182.972  12.781   7
  -2 -10   3 192.116  11.080   3
  -2 -10   3 177.744  11.525   5
   2 -10  -3 172.134  11.782  11
   2  10   3 179.676  11.212   7
  -2  10  -3 176.725  12.773   2
   2 -10  -3 193.356  13.108   2
   3 -10   3 603.960  21.829  11
  -3 -10  -3 583.904  21.041  11
  -3 -10  -3 601.150  22.005   5
  -3 -10  -3 594.677  22.949   2
  -3  10   3 586.241  23.101   7
  -3  10   3 597.714  22.584   9
  -3  10   3 597.479  23.314   2
  -3  10  -3 614.755  23.666   7
  -3  10  -3 580.516  22.007   9
  -3 -10   3 591.231  21.452  11
  -3 -10   3 640.310  23.758   2
   3 -10  -3 605.270  22.265  11
  -3 -10   3 629.435  22.420   5
  -3  10  -3 653.782  24.214   2
   3 -10  -3 613.791  20.913   3
  -3 -10   3 612.808  20.036   3
  -4  10   3 144.978  12.022   7
  -4  10   3 176.634  13.016   2
   4 -10   3 169.320  11.978  11
  -4  10   3 155.610  11.086   6
   4 -10   3 139.456  10.617   3
  -4  10   3 159.000  12.485   9
  -4 -10  -3 174.302  12.568   2
  -4 -10  -3 159.417  12.414   5
  -4  10  -3 178.621  12.049   6
  -4 -10   3 154.466  11.989   5
  -4 -10   3 161.299  12.271   2
  -4  10  -3 184.780  13.303   9
  -4  10  -3 164.673  12.604   2
   4 -10  -3 167.779  12.258  11
  -4  10  -3 173.863  13.342   7
   5 -10   3 155.464  11.579   3
  -5  10   3 139.274  11.654   2
  -5 -10  -3 142.337  12.308   5
  -5 -10  -3 139.344  11.199   2
  -5  10   3 145.885  12.539   7
  -5  10   3 151.297  11.903  10
   5 -10   3 138.610  11.141  11
  -5  10   3 129.670  12.084   9
  -5 -10   3 140.561  11.497   2
  -5  10  -3 158.914  12.443   2
  -5 -10   3 149.833  12.469   5
   5 -10  -3 146.241  11.596  11
  -5  10  -3 142.645  11.516   6
  -5  10  -3 155.880  12.839   7
  -6  10   3 465.897  22.611   7
  -6  10   3 464.664  21.619  10
   6 -10   3 446.357  20.266   3
  -6  10   3 398.521  21.842   9
  -6  10   3 466.936  21.210   2
  -6 -10   3 418.537  21.764   5
  -6  10  -3 475.578  22.712   7
   6 -10  -3 459.698  20.887   3
  -6  10  -3 470.853  21.013   2
   6 -10  -3 458.607  20.633  11
  -6  10  -3 449.007  21.611   6
   7 -10   3 82.4881 11.0164   9
   7 -10   3 88.0272  9.8585   3
  -7  10   3 84.6672 10.3019  10
  -7  10  -3 78.5481 10.1453   6
   8  10  -3 5.81395 9.27762   5
  -8  10  -3 3.53326 4.17286   6
   0 -11  -3 3.71616 3.42904  11
   0  11  -3 8.11208 4.21424   2
   0 -11   3 -7.8651  3.5452  11
   0 -11   3 -1.0183  3.2161   2
   0  11   3 -10.039   4.372   2
   0  11  -3 -10.581   4.355   7
   0 -11  -3 -0.0940  2.4663   3
   0 -11   3 3.01677 2.69211   3
   0  11   3 5.69832 3.58848   7
   0 -11  -3 -3.0764  3.0217   5
   0 -11  -3 -9.2390  4.3415   2
  -1 -11  -3 102.472   8.976   5
  -1 -11  -3 106.239   8.475   3
  -1  11   3 100.141   9.887   7
   1  11  -3 111.895   9.847   7
  -1  11   3 91.5553 10.1504   2
   1 -11   3 103.552  10.241   2
   1 -11   3 79.7522  8.5937  11
  -1 -11  -3 106.652   9.861  11
  -1 -11  -3 96.1656 10.2186   2
   1  11  -3 107.516  10.630   2
  -1 -11   3 116.909   9.020   3
   1 -11  -3 102.080   8.656   3
   1 -11  -3 105.113   9.803  11
   1 -11  -3 107.148  10.567   2
  -1  11  -3 112.623  10.367   7
   1  11   3 112.172   9.801   7
  -1 -11   3 110.735   9.080   5
   1  11   3 117.545  11.283   2
  -1 -11   3 108.807   9.965  11
  -1 -11   3 108.379  10.510   2
  -1  11  -3 116.986  10.929   2
  -2 -11  -3 761.380  25.284  11
  -2  11   3 765.353  27.584   2
   2 -11   3 767.594  25.563  11
  -2  11   3 779.119  25.173   9
   2  11  -3 771.112  24.817   7
  -2  11   3 770.006  26.623   7
   2 -11   3 772.314  23.960   3
  -2 -11  -3 762.171  27.217   2
  -2 -11  -3 759.948  24.620   5
  -2 -11   3 748.216  24.175   5
   2 -11  -3 769.729  26.116  11
  -2 -11   3 750.315  25.307  11
  -2  11  -3 733.730  26.292   7
  -2 -11   3 771.065  23.233   3
  -2 -11   3 741.666  26.515   2
  -2  11  -3 745.401  27.184   2
  -3 -11  -3 69.6234  8.5800   2
  -3  11   3 70.0549  8.4856   9
  -3  11   3 58.5517  8.4192   2
  -3 -11  -3 57.9286  7.7180   5
   3 -11   3 69.0988  8.2146  11
  -3  11   3 58.4916  8.2674   7
  -3 -11   3 62.7872  7.8620   5
  -3 -11   3 62.5755  7.8760  11
  -3  11  -3 71.1582  9.1991   7
  -3 -11   3 71.4730  8.8687   2
   3 -11  -3 69.9666  8.5002  11
  -3 -11   3 80.9087  7.9230   3
  -3  11  -3 84.8808  9.1609   9
   3 -11  -3 91.7430  8.7411   3
  -3  11  -3 77.2288  9.2645   2
  -4  11   3 385.501  20.214   2
   4 -11   3 363.581  18.173  11
   4 -11   3 377.877  17.915   3
  -4 -11  -3 386.368  19.467   5
  -4  11   3 384.133  19.827   9
  -4  11   3 388.939  20.515   7
  -4 -11  -3 365.622  18.910   2
  -4 -11   3 374.327  18.653  11
  -4  11  -3 346.778  19.130   2
  -4 -11   3 399.132  20.195   2
  -4  11  -3 361.981  19.620   7
   4 -11  -3 380.480  18.124   3
  -4  11  -3 349.782  17.529   6
  -4 -11   3 381.100  19.251   5
   4 -11  -3 378.666  19.076  11
  -5 -11  -3 51.5752  8.0600   5
  -5  11   3 54.1446  8.5855   9
  -5  11   3 47.2764  7.4833   2
   5 -11   3 63.6605  8.2322  11
  -5 -11  -3 56.3432  7.8146   2
  -5  11   3 49.8238  8.2439   7
  -5 -11   3 50.3341  7.6379   2
  -5 -11   3 62.5471  8.6969   5
   5 -11  -3 56.3192  8.0797  11
  -5  11  -3 44.9730  7.3975   2
  -5  11  -3 56.8617  7.8855   6
  -5  11  -3 45.6080  7.9024   7
  -6 -11  -3 87.0333  9.7546   2
  -6  11   3 75.9758 10.2158   7
  -6  11   3 82.0174  9.6458   2
  -6  11   3 86.9168 11.0348   9
  -6  11  -3 74.4414  9.4173   6
   6 -11  -3 91.1599 10.0616  11
  -6 -11   3 77.3144  9.1762   2
  -6  11  -3 89.9172 11.0072   7
  -6  11  -3 78.5553  9.6911   2
   7 -11   3 32.2755  7.6757   9
  -7  11  -3 27.1035  6.5417   6
  -8  11  -3 37.4471  8.3851   6
   0 -12  -3 272.366  14.328   3
   0 -12   3 265.576  15.918  11
   0 -12  -3 289.534  17.829   2
   0  12   3 283.970  17.694   2
   0 -12  -3 264.516  15.845  11
   0  12  -3 250.658  15.594   7
   0  12  -3 252.376  16.915   2
   0 -12   3 264.642  16.769   2
   0  12   3 267.146  15.921   7
  -1 -12  -3 248.220  16.552   2
   1 -12   3 259.235  15.763  11
   1 -12   3 264.906  14.562   3
   1 -12   3 282.507  17.349   2
  -1 -12  -3 249.912  15.443  11
  -1  12   3 264.718  16.276   7
  -1 -12  -3 280.297  15.102   5
   1  12  -3 258.408  15.691   7
   1  12  -3 287.550  17.788   2
  -1  12   3 276.526  17.597   2
  -1  12  -3 275.772  16.666   7
   1 -12  -3 280.686  14.835   3
   1  12   3 297.370  16.403   7
  -1 -12   3 284.869  14.891   3
   1  12   3 287.046  17.881   2
  -1 -12   3 267.560  17.070   2
  -1 -12   3 272.637  16.133  11
  -1  12  -3 295.939  18.209   2
   1 -12  -3 255.449  16.804   2
  -2 -12  -3 91.9126 10.3102   2
  -2  12   3 87.6783 10.2738   2
   2  12  -3 85.3139  9.2993   7
  -2  12   3 84.8486  9.8770   7
   2 -12   3 81.1245  9.2145  11
  -2 -12  -3 90.0593  9.2285   5
  -2  12  -3 73.8200  9.6730   2
  -2  12  -3 69.2795  8.9490   7
  -2 -12   3 76.0178  9.3573   2
  -2 -12   3 75.6247  8.5864   5
  -3  12   3 5.48629 4.24416   2
   3 -12   3 11.7618  4.1878   3
  -3 -12  -3 6.00211 3.82077   5
   3 -12   3 10.3892  4.6094  11
  -3 -12  -3 8.06441 4.42406   2
  -3  12  -3 10.7711  4.6700   7
  -3 -12   3 -1.7374  3.6713   2
  -3  12  -3 3.57539 4.41509   2
  -3 -12   3 -0.1387  2.9813   5
   3 -12  -3 14.8603  4.8732  11
  -4 -12  -3 15.9934  5.3724   2
   4 -12   3 8.03184 3.86680   3
  -4  12   3 11.1148  4.8590   9
  -4  12   3 4.37184 3.99686   2
   4 -12   3 5.37211 3.93537  11
  -4 -12   3 -0.6668  3.2463   5
  -4  12  -3 -9.0150  4.9232   2
  -4  12  -3 2.88486 3.14822   6
   4 -12  -3 13.7000  4.7452  11
  -5  12   3 17.1981  5.9176   2
  -5  12   3 7.84241 5.42244   7
  -5 -12  -3 11.8411  6.4430   5
   5 -12   3 24.1007  5.9959  11
  -5  12   3 15.7711  5.8829   9
  -5 -12  -3 13.6782  5.3491   2
  -5  12  -3 18.1173  5.9580   2
  -5 -12   3 6.80622 4.63317   5
  -5  12  -3 25.1923  7.0234   7
  -5  12  -3 6.91116 4.06383   6
   6 -12   3 254.106  16.402   3
   6 -12   3 273.989  19.099   9
  -6  12   3 259.203  17.647   2
  -6 -12  -3 261.586  18.522   5
  -6 -12  -3 258.160  17.138   2
   6 -12  -3 280.649  17.643  11
  -6  12  -3 282.834  18.248   6
  -6 -12   3 271.330  17.272   2
  -6 -12   3 288.140  19.573   5
  -6  12  -3 274.005  18.959   7
  -6  12  -3 288.913  18.355   2
   0  13   3 52.5945  8.7805   2
   0  13  -3 42.2582  7.3650   7
   0  13   3 47.5678  7.9434   7
   0 -13  -3 58.0516  8.9808   2
   0  13  -3 48.5729  8.2521   2
   0 -13   3 41.8864  7.6036   2
   0 -13   3 56.6076  7.2959   3
  -1  13   3 81.3247  9.9808   7
   1 -13   3 94.3351  9.3267   3
   1  13  -3 69.8379  8.8596   7
   1 -13   3 82.6066 10.2763   2
  -1  13   3 66.9428  9.6096   2
  -1 -13  -3 82.0217 10.2919   2
   1  13  -3 86.0024 10.5407   2
   1  13   3 104.025  11.471   2
   1  13   3 95.3752 10.1242   7
  -1 -13   3 90.4902 10.6524   2
  -1  13  -3 80.4671 10.4794   2
  -1  13  -3 102.043  10.843   7
   1 -13  -3 70.3498  9.0213  11
  -1 -13   3 93.1515  9.1529   3
   1 -13  -3 98.2299 11.1178   2
  -2  13   3 34.2227  7.3366   7
  -2 -13  -3 51.9180  7.5325   5
   2 -13   3 37.7534  7.0495  11
  -2  13   3 25.9939  6.5249   2
   2 -13   3 39.3336  6.4475   3
  -2 -13  -3 31.5452  7.0819   2
  -2  13  -3 34.5860  6.9617   7
  -2  13  -3 51.9687  8.6650   2
  -2 -13   3 47.0530  8.0872   2
  -3 -13  -3 201.338  15.746   2
   3 -13   3 192.878  13.575   3
  -3  13   3 187.553  15.469   2
  -3 -13   3 194.254  15.580   2
  -3 -13   3 210.083  14.856   5
  -3  13  -3 168.009  14.799   2
  -3  13  -3 206.026  15.899   7
  -4 -13  -3 29.5456  6.7978   2
  -4  13   3 38.1778  7.8570   2
  -4  13   3 22.4963  6.4157   7
  -4 -13  -3 41.6575  7.7194   5
  -4  13   3 28.5079  6.7801   9
   4 -13   3 24.2312  6.1484  11
  -4  13  -3 16.9851  5.8589   7
  -4 -13   3 20.5865  5.9903   5
  -4 -13   3 19.4337  6.0864   2
  -4  13  -3 27.9973  6.9008   2
   4 -13  -3 39.5642  7.0079   3
  -4  13  -3 24.5025  5.9037   6
  -5  13   3 46.1789  8.6762   9
  -5  13   3 43.0462  8.1984   2
  -5 -13  -3 53.8045  8.6300   2
  -5  13  -3 41.9431  8.1693   2
  -5  13  -3 42.8224  8.4096   7
  -5 -13   3 38.5212  7.9912   2
   5 -13  -3 56.9581  8.6779  11
  -6 -13  -3 15.8146  6.5825   2
  -6  13   3 33.9383  7.6912   2
  -6 -13  -3 20.3207  6.5762   5
   6 -13   3 23.3815  6.9979   9
   6 -13  -3 6.68909 4.64898  11
  -6  13  -3 16.7575  5.8770   2
  -6 -13   3 16.6793  5.8816   2
   6 -13  -3  6.2926 11.2238   3
   0  14  -3 496.096  25.814   2
   0 -14   3 490.194  21.340   3
   0 -14  -3 469.071  24.905   2
   0 -14   3 452.443  24.418   2
   0  14   3 483.460  25.566   2
   0  14  -3 455.914  23.028   7
   1 -14   3 41.7079  8.1468   2
  -1 -14  -3 43.7450  8.3335   2
  -1  14   3 50.2572  9.2493   2
   1  14  -3 67.7247  9.9413   2
  -1 -14   3 48.3550  8.7033   2
  -1  14  -3 45.9008  8.8009   2
   1 -14  -3 51.8700  9.1519   2
  -1  14  -3 61.5593  9.1796   7
   1 -14  -3 57.3847  8.6874  11
  -2  14   3 33.9601  7.4882   7
  -2 -14  -3 39.8553  7.1248   5
  -2 -14  -3 35.9584  7.6181   2
   2 -14  -3 30.0961  6.1400   3
  -2  14  -3 36.2649  8.1750   2
   2 -14  -3 36.3928  7.3421  11
  -2 -14   3 28.2356  6.9589   2
  -3  14   3 11.1907  5.4178   7
  -3 -14  -3 24.8854  6.6426   2
   3 -14   3 8.90496 4.42484   3
  -3 -14   3 16.3046  5.9811   2
  -3  14  -3 7.25655 4.97697   2
  -4  14   3 9.53022 5.65192   2
  -4 -14  -3 16.2276  6.0020   2
  -4  14  -3 16.6644  5.5369   6
   4 -14  -3 27.5917  6.3342   3
  -4  14  -3 24.0757  7.1654   2
  -5 -14  -3 82.1977 10.9810   2
  -5  14   3 74.7186 11.3052   7
  -5  14   3 82.8480 11.4744   2
   5 -14   3 55.9758  8.7947   3
   5 -14   3 74.4500 10.0808  11
  -5 -14   3 76.4895 10.6472   2
   0  15  -3 73.5895 11.1135   2
   0  15   3 85.7841 11.5519   2
   0 -15   3 60.0562  9.7296   2
   0 -15  -3 68.6570 10.4473   2
   0 -15   3 63.8288  9.4613  11
   1 -15   3 15.3105  6.2199   2
   1  15  -3 1.79219 3.52313   7
  -1 -15   3 -4.7304  3.5579   3
  -1  15  -3 0.06486 4.89881   2
   1 -15  -3 17.6000  5.6877  11
  -1 -15   3 14.8484  5.9993   2
   1 -15  -3 3.37353 3.79422   3
  -1  15  -3 -4.8181  4.4520   7
   2 -15   3 61.6472  9.5602  11
  -2  15   3 72.5403 11.0154   2
  -2 -15   3 76.3706 10.2769  11
  -2  15  -3 67.0397 10.5761   2
  -2 -15   3 73.0919 11.2654   2
  -3 -15  -3 62.4569  9.3923   5
  -3  15  -3 76.7727 11.3654   2
  -3 -15   3 75.0133 11.0716   2
   3 -15  -3 80.8471 10.7212  11
  -4  15  -3 102.007  13.050   2
  -4 -15   3 114.204  13.470   2
   0  16   3 15.0840  5.7482   7
  -1 -16  -3 43.8344  9.1975   2
  -1  16   3 35.5147  8.4542   2
  -1 -16   3 48.2045  9.5222   2
  -1  16  -3 43.7673  9.4512   2
   0   0   4 -3.0979  0.3969   1
   0   0  -4 -3.1391  0.4439   1
   0   0  -4 -2.0033  0.3376   1
   0   0   4 -3.2164  0.4593   1
  -1   0   4 0.88440 0.73147   1
   1   0  -4 1.57114 0.76680   1
  -1   0  -4 1.24329 0.60314   1
   1   0   4 1.04120 0.62219   1
  -1   0  -4 -1.2737  0.9796   1
   1   0   4 0.50586 0.63979   1
   1   0  -4 1.91565 0.81861   1
   3   0  -4 63.8604  2.8834   1
   4   0  -4 2103.59   28.28   5
  -4   0  -4 2080.93   30.68   8
   4   0   4 2092.82   30.71   4
  -4   0   4 2006.92   29.15   8
   4   0  -4 2004.79   27.87   3
  -4   0   4 2047.23   28.42  10
   5   0  -4 1613.46   27.02   5
   5   0   4 1615.09   26.71   9
  -5   0  -4 1591.22   30.01   8
   5   0  -4 1622.49   26.86   4
   5   0   4 1559.33   29.18   4
   5   0   4 1626.23   25.24   5
  -5   0   4 1594.49   29.21   8
   5   0   4 1577.69   24.38   3
  -5   0  -4 1524.59   28.80   6
   5   0  -4 1622.35   24.51  11
  -5   0   4 1614.00   28.64  10
   5   0  -4 1589.30   27.85   3
  -5   0   4 1533.64   28.07   6
   6   0  -4 507.474  17.135   3
  -6   0  -4 510.719  18.560   6
  -6   0   4 516.756  18.014   6
   6   0  -4 522.946  16.857   5
   6   0   4 505.753  18.278   4
   6   0  -4 529.025  17.021   4
  -6   0   4 526.807  17.908  10
  -6   0  -4 517.996  18.908   8
  -6   0   4 500.188  18.133   8
   6   0   4 522.460  16.405   9
  -7   0   4 89.4336  8.7359   8
  -7   0  -4 91.6038  9.0912   6
  -7   0   4 82.9201  8.2662   6
  -7   0   4 93.9188  8.4830  10
  -7   0  -4 90.5965  8.8367   8
   7   0  -4 102.214   8.309   5
   7   0  -4 83.2189  7.8590   3
   7   0   4 86.7966  8.4407   4
  -8   0   4 38.1085  6.5797   6
  -8   0  -4 30.0966  6.0704   8
  -8   0  -4 28.2291  5.9500   6
   8   0   4 38.4994  6.2916   4
  -8   0   4 36.8701  6.1454  10
  -8   0   4 34.6085  6.2228   8
  -9   0  -4 4.09629 3.68442   8
  -9   0   4 4.56712 3.60281   6
  -9   0  -4 -1.5022  3.5320   6
  -9   0   4 9.94399 4.41556   8
 -10   0   4 38.0797  7.5682   8
 -10   0   4 40.7547  7.7894   6
 -10   0  -4 26.4779  7.1408   6
 -10   0  -4 41.7920  8.1693   8
 -11   0  -4 59.4655 10.0388   6
 -11   0   4 57.5777  9.4915   6
 -11   0  -4 54.7843  9.6776   8
   0  -1   4 -0.7109  0.5335   1
   0  -1  -4 -0.6232  0.5643   1
   0   1   4 0.71896 0.60822   1
   0  -1   4 -1.6113  0.6482   1
   0   1  -4 -0.4998  0.4914   1
   0  -1  -4 -0.4137  0.5579   1
   0   1   4 -1.0713  0.6338   1
  -1   1   4 156.245   5.000   1
   1   1  -4 160.902   4.972   1
  -1  -1  -4 159.321   4.713   1
  -1  -1  -4 155.902   4.662   1
   1  -1   4 163.270   4.784   1
   1   1  -4 161.511   5.083   1
   1  -1   4 160.354   4.748   1
  -1   1   4 154.290   5.003   1
  -1  -1   4 158.815   4.996   1
  -1  -1   4 152.677   4.938   1
  -1   1  -4 152.680   4.683   1
  -1   1  -4 156.851   4.785   1
   1   1   4 153.400   4.587   1
   1  -1  -4 160.608   5.093   1
   1  -1  -4 158.877   4.944   1
   3   1  -4 251.098   6.228   1
  -3   1   4 233.987   6.333   1
   3   1  -4 251.982   6.281   1
  -3  -1   4 245.293   6.272   1
   3  -1  -4 251.519   6.456   1
   3  -1  -4 250.834   6.397   1
   4   1  -4 56.4604  4.9654   5
  -4  -1  -4 60.8121  5.4866   8
  -4  -1  -4 55.2178  5.1259   6
   4  -1   4 53.9714  4.8316   9
  -4   1   4 58.7592  5.0630   6
  -4   1   4 55.4085  4.7376   9
  -4   1   4 66.6043  5.2945   8
  -4   1   4 56.9885  5.0742  10
  -4  -1   4 56.2643  4.9798   6
  -4  -1   4 63.0873  5.0726   3
   4  -1  -4 58.8332  5.2458   3
   4   1   4 59.2765  5.2387   4
  -4   1  -4 57.1526  5.1310   8
  -4   1  -4 67.5056  5.6761   6
  -4   1  -4 57.5154  5.0930  10
  -4  -1   4 56.4821  5.2129   8
  -5   1   4 89.4450  6.9949   6
   5  -1   4 88.9166  7.2187   4
   5   1  -4 95.9943  7.1006   5
   5   1  -4 90.9740  6.5960   4
  -5  -1  -4 89.0170  7.3631   8
   5  -1   4 90.5649  6.1697   3
  -5   1   4 98.0139  7.2144   8
   5   1  -4 96.1887  6.1028  11
  -5   1   4 93.1844  6.8125   9
  -5  -1  -4 97.7232  7.4635   6
  -5   1   4 104.374   7.666  10
   5  -1   4 84.4154  6.6059   9
   5  -1  -4 86.5505  6.2238   5
   5   1   4 79.5811  5.6211   3
   5  -1  -4 86.0362  5.8480  11
  -5  -1   4 81.8817  6.3662  10
  -5   1  -4 85.0393  7.0242   8
   5   1   4 100.838   6.804   5
   5  -1  -4 98.8024  6.8078   4
  -5  -1   4 82.6053  6.9780   8
  -5   1  -4 82.4438  7.0951   6
  -5  -1   4 80.2613  6.3687   3
   5   1   4 81.0180  6.8316   4
   5  -1  -4 80.6902  6.5277   3
   5   1   4 94.1032  6.1984   9
  -5  -1   4 78.1026  6.5179   6
  -5   1  -4 87.4180  6.9295  10
   6   1  -4 229.123  11.255   4
   6  -1   4 210.763  11.846   4
  -6  -1  -4 228.284  12.795   8
   6   1  -4 221.756  11.179   3
   6  -1   4 220.425  11.342   9
  -6   1   4 240.441  12.538  10
  -6   1   4 209.114  11.757   8
   6   1  -4 212.678  11.203   5
  -6  -1  -4 213.744  12.180   6
  -6   1   4 221.496  12.077   6
   6  -1   4 218.020  10.400   3
  -6  -1   4 217.021  11.074  10
  -6   1  -4 194.767  11.509   8
   6  -1  -4 206.926  11.301   3
   6   1   4 230.903  11.141   5
  -6   1  -4 191.299  11.460   6
  -6  -1   4 201.773  11.885   8
   6   1   4 212.234  11.936   4
   6  -1  -4 213.123  10.397   5
   6  -1  -4 210.802  10.875   4
  -6  -1   4 189.912  11.143   6
  -7   1   4 128.633   9.954  10
   7  -1   4 137.011  10.439   4
  -7   1   4 135.214  10.528   6
   7  -1   4 133.916   9.677   9
  -7   1   4 128.257  10.261   8
   7   1  -4 135.123   9.829   5
  -7  -1  -4 135.800  10.756   6
  -7  -1  -4 145.396  11.239   8
   7   1  -4 147.616  10.121   3
  -7  -1   4 143.868  10.982   8
  -7  -1   4 131.468  10.142   6
  -7  -1   4 123.416   9.499  10
  -7   1  -4 130.453  10.588   8
  -7   1  -4 129.927  10.565   6
   7  -1  -4 127.779   9.646   3
   7   1   4 139.924  10.589   4
  -8   1   4 318.219  17.173   8
   8  -1   4 314.871  16.850   4
  -8   1   4 336.259  17.522   6
  -8  -1  -4 332.533  18.223   8
  -8   1   4 315.758  16.829  10
  -8  -1  -4 313.871  17.546   6
  -8  -1   4 342.276  17.510   6
  -8  -1   4 320.223  17.655   8
   8  -1  -4 338.304  16.124   3
   8   1   4 333.246  17.089   4
  -8   1  -4 338.133  18.026   6
  -8   1  -4 314.875  17.244   8
  -9  -1  -4 26.8314  6.3943   8
  -9   1   4 25.0547  5.9202   6
  -9  -1  -4 37.7945  7.1188   6
  -9   1   4 12.4240  4.7311   8
  -9   1  -4 19.5495  5.6416   6
  -9  -1   4 17.1413  5.2323   6
  -9   1  -4 27.9340  6.3753   8
  -9  -1   4 23.8617  6.0275   8
 -10  -1  -4 43.8168  8.1129   6
 -10  -1  -4 48.7010  8.7263   8
 -10   1   4 49.7830  8.2673   8
 -10   1   4 41.3299  7.9808   6
 -10  -1   4 30.6616  6.9952   8
 -10  -1   4 48.0635  8.2264   6
 -10   1  -4 60.7002  9.3762   8
 -10   1  -4 60.0259  9.4452   6
 -11   1   4 42.8545  8.4165   6
 -11  -1  -4 17.6980  8.5210   6
 -11   1  -4 37.3437  8.4861   6
 -11  -1   4 26.8701  7.2127   6
   0  -2   4 4.63830 1.66909   1
   0  -2  -4 3.05418 1.44807   1
   0  -2  -4 4.61804 1.50087   1
   0   2  -4 4.96200 1.60462   1
   0  -2   4 4.46580 1.61074   1
  -1   2   4 1560.72   29.46   1
  -1  -2  -4 1528.12   19.18   1
   1   2  -4 1553.64   22.81   1
   1  -2   4 1568.74   18.82   1
  -1   2   4 1542.43   18.99   1
   1   2  -4 1625.96   19.31   1
  -1  -2  -4 1580.09   18.68   1
  -1  -2   4 1538.56   20.30   1
  -1   2  -4 1563.44   20.08   1
  -1   2  -4 1559.32   22.53   1
   1  -2  -4 1566.07   19.29   1
   1   2   4 1545.10   18.55   1
  -1  -2   4 1578.65   19.14   1
   1  -2  -4 1569.82   19.10   1
  -2   2   4 2676.98   41.21   1
  -2  -2  -4 2648.95   42.88   1
   2  -2   4 2773.53   39.39   1
  -2   2  -4 2631.75   45.90   1
   2  -2  -4 2663.13   31.89   1
  -2  -2   4 2707.30   31.08   1
   2   2   4 2724.83   35.93   1
  -3   2   4 575.049  11.965   1
  -3  -2  -4 581.801  10.877   1
   3  -2   4 581.295  11.130   1
   3  -2   4 606.942  11.588   1
   3   2  -4 602.825  11.710   1
   3   2  -4 594.486  11.618   1
   3  -2  -4 593.640  12.050   1
   3   2   4 577.657  10.719   1
   3   2   4 582.865  10.637   1
   3  -2  -4 604.375  12.102   1
  -3   2  -4 589.312  11.547   1
  -3   2  -4 596.028  11.679   1
  -3  -2   4 578.109  11.523   1
  -4   2   4 519.551  15.048   9
  -4   2   4 521.611  14.401   8
  -4  -2  -4 502.440  14.853   6
   4   2  -4 514.950  13.833   4
  -4   2   4 475.468  14.801  10
  -4   2   4 516.853  11.529   1
  -4  -2  -4 510.638  14.180   5
   4  -2   4 525.353  10.204   1
   4  -2   4 524.141  15.413   9
   4  -2   4 513.841  13.430   3
  -4   2   4 498.018  14.400   6
  -4  -2  -4 525.247  15.908   8
   4   2  -4 515.928  15.283   5
  -4   2  -4 508.489  15.235   6
   4  -2  -4 525.636  14.997   3
  -4  -2   4 503.086  15.136   8
  -4   2  -4 515.106  14.340   8
  -4  -2   4 505.060  10.673   1
   4  -2  -4 522.871  11.074   1
  -4  -2   4 491.369  14.079   6
  -4   2  -4 470.931  14.507  10
  -4  -2   4 524.896  14.069   3
   4   2   4 514.207  15.461   4
   5  -2   4 302.504  11.509   3
  -5   2   4 304.211  12.402   8
   5   2  -4 307.978  12.909   5
  -5   2   4 297.042  12.544   9
  -5  -2  -4 294.707  12.887   6
  -5   2   4 299.795  12.697   6
  -5  -2  -4 315.676  12.458   5
  -5  -2  -4 303.138  13.581   8
   5   2  -4 296.079  11.694   4
  -5   2   4 302.486  13.360  10
   5  -2   4 297.132  12.815   9
  -5   2  -4 301.114  13.076  10
  -5  -2   4 309.593  12.102   3
   5   2   4 307.626  13.041   4
   5  -2  -4 312.725  11.430  11
  -5  -2   4 302.823  13.206   8
  -5   2  -4 295.103  13.024   6
   5  -2  -4 312.318  12.892   3
   5  -2  -4 312.226  11.000   5
  -5   2  -4 302.084  12.601   8
  -5  -2   4 298.345  12.441   6
  -5  -2   4 294.890  11.191  10
  -6  -2  -4 1.05969 2.30943   6
  -6   2   4 -0.3432  2.2971   8
   6  -2   4 4.84879 2.54053   3
  -6   2   4 3.84612 3.00403  10
  -6  -2  -4 1.35250 2.56954   8
   6   2  -4 1.21075 2.17476   5
  -6   2   4 5.29634 2.73505   9
   6   2  -4 10.2907  3.0129   4
  -6   2  -4 8.43511 3.47834   6
  -6  -2   4 4.01732 2.67065   3
  -6  -2   4 4.21084 2.97418   8
   6   2   4 9.26637 3.16126   4
   6   2   4 0.78490 2.14728   5
  -6  -2   4 3.47363 2.58433   6
   6  -2  -4 1.71533 2.49792   3
   7  -2   4 180.446  11.770   9
   7   2  -4 181.420  11.452   3
  -7   2   4 161.404  11.569  10
   7  -2   4 179.918  12.102   4
  -7   2   4 189.195  12.116   8
  -7  -2  -4 197.901  13.208   8
   7   2  -4 178.701  11.508   5
  -7   2   4 186.629  12.042   6
  -7  -2  -4 166.874  11.670   6
  -7   2  -4 176.359  12.021   8
   7  -2  -4 185.514  11.714   3
  -7  -2   4 168.592  11.499   6
  -7  -2   4 172.108  12.098   8
   7   2   4 177.115  11.119   5
   7   2   4 185.215  12.192   4
  -7   2  -4 170.036  11.996   6
  -8   2   4 313.587  16.644   8
   8  -2   4 319.345  16.621   9
  -8   2   4 326.667  17.755  10
  -8  -2  -4 369.409  19.343   8
   8  -2   4 333.347  17.459   4
  -8  -2  -4 318.289  17.484   6
   8   2  -4 302.726  15.807   5
  -8   2   4 329.881  17.476   6
  -8  -2   4 318.600  16.783   6
  -8   2  -4 338.511  17.780   8
  -8   2  -4 309.765  17.458   6
   8   2   4 316.426  16.772   4
  -8  -2   4 342.190  18.506   8
   8  -2  -4 323.021  16.263   3
  -9   2   4 24.7343  5.9623   6
  -9   2   4 32.3446  6.7170  10
  -9  -2  -4 27.5514  6.1606   6
  -9  -2  -4 49.3271  8.1066   8
  -9  -2   4 33.0928  6.7695   8
  -9  -2   4 26.6038  6.2924   6
  -9   2  -4 29.0459  6.4927   8
   9   2   4 47.4940  7.4634   4
  -9   2  -4 24.2946  6.1512   6
 -10   2   4 327.508  19.907   8
 -10  -2  -4 344.552  21.447   8
 -10  -2  -4 357.513  20.890   6
 -10   2   4 321.266  19.961   6
 -10  -2   4 349.159  21.127   8
 -10  -2   4 365.706  20.570   6
 -10   2  -4 362.594  21.220   8
 -10   2  -4 324.900  20.539   6
 -11   2  -4 39.0197  8.7140   6
   0   3  -4 7.72086 2.20974   1
   0  -3  -4 7.09408 2.05313   1
   0  -3   4 7.96018 2.07406   1
   0  -3  -4 5.33192 1.91848   1
   0   3   4 5.28634 1.96869   1
  -1   3   4 234.473   8.853   1
   1  -3   4 237.502   8.747   1
   1  -3   4 243.090   8.822   1
  -1  -3  -4 231.900   8.743   1
   1   3  -4 236.603   8.780   1
  -1  -3  -4 232.549   8.679   1
   1   3  -4 234.150   8.822   1
  -1   3   4 233.061   8.981   1
   1   3   4 253.203   8.970   1
   1  -3  -4 241.641   8.892   1
   1  -3  -4 253.028   9.023   1
  -1   3  -4 239.111   8.887   1
   1   3   4 250.505   9.028   1
  -1  -3   4 245.656   8.876   1
  -1  -3   4 246.263   8.994   1
  -1   3  -4 239.499   8.918   1
   2   3  -4 433.616  11.775   1
  -2   3   4 404.346  11.734   1
  -2  -3  -4 418.729  11.391   1
  -2  -3  -4 431.448  11.631   1
   2   3  -4 435.211  11.735   1
  -2   3   4 440.189  12.182   1
   2  -3   4 419.398  11.383   1
   2  -3   4 430.096  11.795   1
   2  -3  -4 442.167  12.095   1
  -2  -3   4 435.241  11.726   1
   2   3   4 433.745  11.293   1
   2  -3  -4 421.127  11.647   1
   2   3   4 446.551  11.693   1
  -2  -3   4 426.031  11.775   1
  -2   3  -4 424.620  11.873   1
  -2   3  -4 430.556  11.972   1
  -3  -3  -4 1000.37   17.58   1
  -3   3   4 1007.90   19.91  10
   3   3  -4 1035.07   18.05   1
  -3   3   4 990.698  19.815   9
  -3  -3  -4 1010.22   17.72   1
   3  -3   4 1044.35   18.17   1
  -3  -3  -4 993.911  19.373   8
   3  -3   4 1018.68   17.89   1
  -3  -3  -4 1012.97   19.17   5
   3   3  -4 1009.97   17.86   1
  -3   3   4 1026.95   18.89   1
  -3  -3   4 993.348  18.948   8
  -3   3  -4 1013.72   19.41   6
  -3   3  -4 1008.32   19.53  10
   3  -3  -4 1022.50   18.22   1
  -3  -3   4 1039.82   18.47   1
   3   3   4 1017.06   17.28   1
  -3   3  -4 994.008  18.126   1
   3  -3  -4 1025.20   19.64   3
  -3  -3   4 981.276  19.610   5
  -3   3  -4 995.840  18.161   1
   3  -3  -4 1004.13   18.36   1
   3   3   4 1027.24   20.01   4
   3   3   4 991.366  17.225   1
   4   3  -4 274.546   9.413   1
  -4   3   4 270.465   9.733   1
  -4  -3  -4 254.472  10.537   6
   4   3  -4 270.416  10.273   4
   4  -3   4 280.676   9.246   1
  -4   3   4 261.798  11.337   9
  -4   3   4 264.258  10.641   7
   4  -3   4 286.112  10.645   3
  -4  -3  -4 259.674  11.281   8
  -4  -3  -4 260.378  10.801   5
   4  -3   4 262.132  11.594   9
  -4  -3  -4 282.683   9.186   1
  -4   3   4 271.601   9.984   8
  -4   3   4 279.188  10.955   6
  -4   3   4 254.557  11.335  10
   4   3   4 270.892   8.736   1
  -4  -3   4 255.664  11.203   5
   4  -3  -4 253.043  10.995   3
  -4  -3   4 250.811  10.904   8
   4  -3  -4 270.259   9.511   1
   4   3   4 263.520  11.337   4
  -4   3  -4 267.549  11.340   6
  -4  -3   4 262.028  10.285   3
  -4   3  -4 256.649  11.092  10
  -4   3  -4 249.933  10.022   8
  -4  -3   4 265.933   9.223   1
   4  -3  -4 262.661  10.279  11
  -4   3  -4 277.134   9.383   1
   5  -3   4 77.6282  7.0638   9
   5  -3   4 72.0376  6.0685   3
   5   3  -4 66.1919  6.5623   5
  -5  -3  -4 59.8073  6.0691   6
  -5   3   4 56.0431  5.7162   6
   5   3  -4 66.1901  5.9061   4
  -5  -3  -4 57.5815  6.2274   8
  -5   3   4 66.4719  5.8792   7
  -5   3   4 68.2095  6.0148   8
  -5   3   4 67.8015  6.6589  10
  -5   3   4 67.7514  6.4909   9
  -5  -3  -4 68.5301  6.3257   5
   5  -3  -4 66.5562  5.0839   5
  -5  -3   4 57.9410  5.5122   3
  -5   3  -4 60.2555  6.3297  10
  -5  -3   4 75.9263  6.9359   8
  -5   3  -4 54.7821  6.0991   6
   5   3   4 65.7635  6.4289   4
   5  -3  -4 73.0610  6.6532   3
   5  -3  -4 67.6438  5.7801  11
  -5   3  -4 62.8376  5.9104   8
   6   3  -4 442.977  15.957   4
  -6   3   4 426.372  17.633  10
  -6   3   4 407.669  16.585   6
  -6   3   4 428.784  16.147   8
   6   3  -4 405.244  16.771   5
   6  -3   4 420.829  15.171   3
  -6  -3  -4 426.954  17.829   8
  -6   3   4 418.240  16.912   9
  -6  -3  -4 423.226  16.292   5
  -6  -3  -4 414.604  16.713   6
   6  -3   4 431.490  17.380   9
  -6   3  -4 410.698  17.250   6
  -6  -3   4 408.298  15.434   3
   6   3   4 415.598  17.021   4
  -6  -3   4 417.813  17.412   8
   6  -3  -4 405.985  16.302   3
  -6   3  -4 408.618  16.108   8
  -7   3   4 49.4838  6.3870   8
  -7  -3  -4 51.4857  7.2510   8
  -7   3   4 53.7731  7.0875  10
   7  -3   4 58.9776  7.3301   9
   7   3  -4 48.1712  6.6727   5
  -7   3   4 49.5266  6.8750   6
   7  -3   4 46.9042  5.8844   3
   7   3   4 50.7366  6.5488   5
   7   3   4 42.8638  6.4018   4
  -7  -3   4 50.2737  6.9715   8
  -7   3  -4 54.5566  7.4000   6
   7  -3  -4 59.4563  7.0385   3
  -7   3  -4 46.4197  6.4167   8
   8   3  -4 -1.9309  3.2579   5
  -8   3   4 -4.8987  3.5510   8
  -8   3   4 -2.6385  3.4205   6
   8  -3   4 -7.8007  4.9923   9
  -8   3   4 -6.6819  4.0635  10
  -8  -3  -4 1.44430 5.07685   8
  -8  -3   4 -2.8532  3.4811   8
  -8   3  -4 4.20053 3.93509   6
   8  -3  -4 6.26972 3.73961   9
   8  -3  -4 -6.3812  3.6594   3
   8   3   4 -8.6627  4.2086   4
  -8   3  -4 -1.7489  3.2952   8
  -9  -3  -4 30.9803  6.6263   6
  -9  -3  -4 22.9009  6.2432   8
  -9   3   4 30.8115  6.7110   6
   9   3   4 38.9797  6.9154   4
  -9  -3   4 28.3255  6.4792   8
  -9   3  -4 30.7284  6.5735   6
 -10   3   4 41.7383  8.2584  10
 -10  -3  -4 45.8545  8.3441   6
 -10   3   4 44.3374  8.2369   6
 -10  -3   4 31.4601  7.3849   8
 -10   3  -4 51.7443  9.0884   6
   0   4   4 441.906  13.621   1
   0   4  -4 456.725  13.996   1
   0  -4   4 442.635  13.632   1
   0  -4  -4 441.487  13.754   1
   0  -4   4 432.463  13.554   1
   0  -4  -4 444.951  13.759   1
   0   4   4 439.716  13.683   1
   0   4  -4 452.243  13.689   1
  -1   4   4 202.106   9.435   1
   1  -4   4 206.155   9.474   1
  -1  -4  -4 198.134   9.241   1
   1   4  -4 202.329   9.296   1
   1   4  -4 205.230   9.327   1
  -1   4   4 208.111   9.533   1
  -1  -4  -4 197.779   9.195   1
   1  -4   4 199.115   9.187   1
  -1   4  -4 196.045   9.202   1
  -1  -4   4 198.513   9.189   1
   1  -4  -4 204.894   9.374   1
   1  -4  -4 194.970   9.211   1
   1   4   4 194.881   9.125   1
   1   4   4 192.310   8.895   1
  -1  -4   4 200.903   9.390   1
  -1   4  -4 201.732   9.457   1
   2  -4   4 944.113  19.956   1
  -2  -4  -4 902.287  17.632   5
  -2   4   4 943.483  20.450   1
  -2   4   4 912.759  20.074   1
  -2  -4  -4 898.084  19.224   1
  -2   4   4 894.324  18.315   7
   2  -4   4 910.982  16.570   3
   2   4  -4 912.730  19.336   1
   2   4  -4 950.149  20.101   1
  -2  -4  -4 920.905  19.741   1
   2  -4   4 904.650  19.476   1
  -2   4   4 954.625  18.948   9
  -2  -4   4 931.551  19.703   1
   2  -4  -4 949.129  20.091   1
  -2  -4   4 954.786  20.097   1
   2  -4  -4 916.407  17.646   3
   2  -4  -4 959.861  20.289   1
   2   4   4 933.296  19.457   1
  -2  -4   4 920.360  17.828   5
  -2   4  -4 966.312  17.354   6
   2   4   4 919.938  17.666   4
  -2   4  -4 942.032  20.231   1
  -2   4  -4 921.676  18.500   9
   2   4   4 968.034  19.935   1
  -2   4  -4 909.545  19.795   1
   3  -4   4 375.616  12.421   1
   3   4  -4 361.583  11.333   4
  -3   4   4 372.828  11.588   2
  -3   4   4 356.205  12.200  10
  -3   4   4 362.592  12.803   9
  -3  -4  -4 340.287  11.549   8
   3   4  -4 372.793  12.421   1
  -3  -4  -4 371.381  10.899   2
  -3   4   4 365.196  12.704   1
   3   4  -4 375.902  12.693   1
  -3   4   4 365.077  12.762   1
  -3  -4  -4 353.242  12.150   5
  -3   4   4 373.659  12.748   7
   3  -4   4 361.184  12.282   1
   3  -4   4 366.872  11.625   3
  -3   4   4 372.608  11.512   6
  -3  -4  -4 368.811  12.394   1
  -3  -4   4 361.676  11.483  11
   3  -4  -4 348.139  12.049   1
  -3  -4   4 368.033  12.604   1
  -3   4  -4 340.271  11.568   7
   3  -4  -4 367.082  12.554   3
   3   4   4 351.499  11.924   1
   3  -4  -4 373.513  12.817   1
  -3  -4   4 352.995  10.643   2
   3  -4  -4 363.439  12.098  11
   3   4   4 362.370  12.421   4
  -3   4  -4 359.319  11.189   2
  -3   4  -4 362.276  12.291  10
  -3  -4   4 384.807  13.013   5
  -3   4  -4 355.453  12.400   1
  -3  -4   4 366.249  12.279   1
  -3  -4   4 355.211  11.353   8
  -3  -4   4 363.116  11.239   3
  -3   4  -4 348.348  11.847   6
  -3   4  -4 356.057  12.565   1
   3   4   4 357.105  12.044   1
  -4   4   4 817.137  21.015   9
  -4   4   4 816.390  17.043   2
  -4   4   4 792.175  20.381  10
  -4   4   4 811.486  16.891   8
   4   4  -4 817.489  18.800   4
  -4   4   4 813.431  19.951   7
  -4  -4  -4 765.855  19.588   5
   4  -4   4 807.743  18.603   3
  -4   4   4 808.064  19.045   6
  -4  -4  -4 819.828  20.477   8
   4  -4   4 815.323  16.986  11
  -4  -4  -4 827.925  16.201   2
   4   4  -4 810.115  18.175   1
   4  -4   4 799.413  18.015   1
   4  -4  -4 829.005  18.549   1
   4   4   4 806.725  17.777   1
  -4   4  -4 812.169  20.346  10
   4  -4  -4 821.421  19.090  11
  -4  -4   4 797.443  18.456   3
  -4  -4   4 811.707  18.235  11
  -4   4  -4 783.403  19.611   6
  -4   4  -4 797.475  16.535   2
  -4   4  -4 756.893  16.864   8
  -4  -4   4 822.525  19.941   8
  -4  -4   4 815.509  20.816   5
   4   4   4 810.864  20.270   4
   4  -4  -4 807.046  19.981   3
  -4   4  -4 805.605  18.698   7
  -4  -4   4 799.955  16.121   2
   5   4  -4 418.359  14.587   4
  -5   4   4 417.979  15.625   6
  -5  -4  -4 404.755  15.600   5
   5  -4   4 426.904  14.645   3
   5  -4   4 427.214  16.949   9
   5   4  -4 414.310  16.486   5
  -5   4   4 407.594  16.292   9
  -5   4   4 403.350  14.937   7
  -5   4   4 424.789  16.562  10
  -5  -4  -4 436.374  16.682   8
  -5   4  -4 407.803  16.066   6
   5  -4  -4 404.403  15.462   3
  -5   4  -4 397.432  16.009  10
  -5  -4   4 404.700  14.393   3
  -5  -4   4 415.882  15.916   8
   5   4   4 405.912  15.633   4
   5  -4  -4 424.369  14.357  11
  -6  -4  -4 157.495  11.074   8
   6  -4   4 158.098  11.222   9
   6  -4   4 166.494  10.005   3
   6   4  -4 165.710  10.039   4
  -6  -4  -4 157.530  10.759   5
  -6   4   4 163.271  11.201   9
  -6   4   4 153.773  10.448   6
   6   4  -4 155.460  10.913   5
  -6   4   4 157.101  11.158  10
   6  -4  -4 169.392  10.822   3
  -6  -4   4 171.787  11.303   8
  -6   4  -4 162.444  11.207   6
   6   4   4 153.018  10.595   4
  -7  -4  -4 25.2704  5.3690   5
   7   4  -4 31.4116  5.9117   5
   7  -4   4 36.3953  5.5860   3
  -7  -4  -4 33.3451  6.2720   8
  -7   4   4 44.1491  6.6603  10
  -7   4   4 33.1016  5.7498   6
   7  -4   4 34.1490  6.1972   9
   7   4  -4 43.0505  5.8685   4
  -7   4  -4 28.5006  5.7249   6
   7   4   4 31.3297  5.9265   4
  -7  -4   4 35.4777  6.1382   8
   7  -4  -4 51.7369  6.7830   3
  -8  -4  -4 152.811  12.804   8
   8  -4   4 161.356  13.013   9
  -8   4   4 157.679  12.587   6
  -8   4   4 171.072  13.429  10
  -8   4  -4 160.676  13.206   6
  -8  -4   4 143.782  12.372   8
   8  -4  -4 155.096  11.779   3
   8   4   4 166.752  12.655   4
  -9   4   4 165.309  14.099  10
  -9  -4  -4 174.260  14.790   8
  -9   4   4 191.320  14.782   6
   9  -4   4 170.113  13.937   9
  -9   4  -4 168.518  14.222   6
   9  -4  -4 164.453  12.874   3
   9   4   4 176.639  13.601   4
  -9  -4   4 189.114  14.969   8
 -10   4   4 56.7754  9.2178   6
 -10  -4   4 63.7625  9.7668   8
 -10   4  -4 78.3785 10.9572   6
   0  -5   4 274.661  11.953   1
   0  -5   4 267.697   9.060   3
   0  -5  -4 270.714  11.961   1
   0  -5   4 280.045  12.117   1
   0  -5  -4 271.284   9.825  11
   0   5  -4 274.697  12.120   1
   0   5  -4 278.234  10.124   7
   0  -5  -4 269.725  11.786   1
   0  -5   4 278.448  10.022  11
   0   5   4 271.294  11.752   1
   0   5  -4 273.790  12.078   1
   0   5   4 269.025  11.804   1
   1   5  -4 431.709  15.026   1
  -1  -5  -4 433.347  15.160   1
  -1  -5  -4 456.082  12.378   5
  -1   5   4 426.662  13.023   7
  -1   5   4 432.565  15.212   1
   1  -5   4 438.244  15.056   1
   1   5  -4 446.073  15.349   1
  -1   5   4 451.992  15.332   1
  -1  -5  -4 423.735  13.082   2
  -1  -5  -4 417.813  14.688   1
   1  -5   4 438.204  11.737   3
   1  -5   4 429.752  15.013   1
  -1   5   4 442.073  13.485   2
   1  -5   4 429.410  12.489  11
   1  -5  -4 447.549  13.006  11
  -1   5  -4 425.347  13.479   2
  -1   5  -4 428.024  13.020   7
  -1   5  -4 454.793  15.452   1
  -1  -5   4 440.680  15.237   1
  -1   5  -4 444.917  15.469   1
   1  -5  -4 434.835  15.145   1
  -1  -5   4 450.061  12.798  11
   1   5   4 440.627  15.143   1
  -1  -5   4 445.089  11.704   3
  -1  -5   4 435.794  13.289   2
   1  -5  -4 438.626  11.953   3
  -1  -5   4 444.832  15.236   1
   1   5   4 425.583  14.788   1
   1  -5  -4 437.901  15.165   1
  -2  -5  -4 608.647  15.848   2
  -2   5   4 590.575  14.617  10
   2  -5   4 585.782  14.382   3
  -2   5   4 608.412  16.010   9
   2   5  -4 602.088  17.776   1
  -2  -5  -4 595.078  17.689   1
   2   5  -4 596.440  17.702   1
   2  -5   4 613.294  15.008  11
   2  -5   4 607.115  17.730   1
  -2   5   4 567.906  15.434   2
   2  -5   4 599.234  17.534   1
  -2   5   4 599.227  16.462   7
  -2   5   4 605.430  18.387   1
  -2  -5  -4 601.887  15.548   5
   2   5   4 610.063  17.577   1
  -2  -5   4 588.922  15.546   2
  -2   5  -4 611.078  18.078   1
   2  -5  -4 596.142  15.729  11
   2  -5  -4 618.274  15.401   3
  -2   5  -4 599.760  16.006   9
  -2  -5   4 593.172  15.316   5
  -2   5  -4 620.722  16.226   2
   2   5   4 601.205  17.605   1
  -2  -5   4 608.160  15.440  11
   2  -5  -4 606.441  17.682   1
   2  -5  -4 610.445  17.865   1
  -2  -5   4 605.158  14.099   3
  -2  -5   4 600.598  17.901   1
  -2   5  -4 621.203  16.527   7
  -3  -5  -4 968.067  21.567   5
  -3   5   4 951.606  20.366   2
  -3   5   4 952.569  22.157   9
   3  -5   4 994.284  20.617   3
  -3   5   4 977.116  21.864   7
   3  -5   4 1009.65   23.07   1
  -3  -5  -4 968.312  19.778   8
  -3  -5  -4 963.954  19.733   2
   3   5  -4 1036.19   23.09   1
   3  -5   4 986.507  19.667  11
  -3   5   4 981.888  21.339  10
  -3   5   4 1009.91   20.01   6
  -3  -5   4 986.825  20.351  11
  -3   5  -4 955.013  21.965   9
  -3   5  -4 981.250  21.124  10
   3   5   4 973.755  21.022   4
  -3   5  -4 967.026  20.412   2
  -3  -5   4 973.173  19.408   8
   3  -5  -4 962.233  20.988   3
  -3  -5   4 962.061  21.540   5
   3  -5  -4 982.070  21.142  11
  -3  -5   4 961.143  19.207   3
  -3   5  -4 971.680  20.595   6
  -3  -5   4 974.256  19.909   2
  -3   5  -4 960.540  21.282   7
   3  -5  -4 967.592  22.715   1
   4  -5   4 16.3881  3.2981   3
  -4  -5  -4 9.05263 2.86331   5
  -4   5   4 8.29104 2.64187   6
  -4   5   4 11.2199  3.1491  10
   4   5  -4 7.11326 2.45317   4
  -4  -5  -4 8.70227 2.86157   8
   4  -5   4 12.7155  2.7611  11
  -4  -5  -4 11.0452  2.5579   2
  -4   5   4 18.2148  3.6683   7
  -4   5   4 16.0192  3.7202   9
  -4   5   4 12.3030  2.8520   2
  -4  -5   4 17.1211  3.2517   3
  -4   5  -4 12.2842  3.0318   7
  -4   5  -4 14.2269  3.5496  10
  -4   5  -4 9.96130 2.97129   6
   4  -5  -4 13.4337  3.1618  11
  -4  -5   4 8.45493 2.57161  11
   4  -5  -4 15.8829  3.6215   3
  -4  -5   4 16.7860  3.2103   8
  -4   5  -4 10.4844  2.6457   2
   4   5   4 8.40317 2.95464   4
  -4  -5   4 15.8909  2.9001   2
  -5   5   4 84.3146  6.3134   2
  -5   5   4 90.0536  7.6913   7
  -5   5   4 79.7687  7.7173   9
  -5  -5  -4 89.9939  7.9489   8
  -5   5   4 73.9570  6.9937   6
   5  -5   4 94.4183  7.5123   3
  -5   5   4 68.7899  7.1391  10
  -5  -5  -4 88.7372  7.8552   5
   5   5  -4 79.7786  6.8046   4
   5   5   4 83.0934  7.4959   4
  -5  -5   4 72.1997  5.6008   2
  -5  -5   4 88.2845  7.5264   8
  -5   5  -4 95.6392  8.3315  10
   5  -5  -4 82.1466  6.8089  11
  -5  -5   4 85.1816  7.8336   5
  -5   5  -4 86.8155  6.2053   2
  -5   5  -4 84.6289  7.7157   6
  -5   5  -4 75.1850  6.8565   7
  -5  -5   4 84.9932  6.9324   3
   5  -5  -4 95.4364  7.8844   3
   6   5  -4 146.009  11.042   5
  -6   5   4 133.785  10.624  10
   6  -5   4 157.908  11.611   9
  -6  -5  -4 160.127  11.279   5
  -6   5   4 137.089  10.196   6
  -6   5   4 142.635  11.047   9
   6  -5   4 137.067   9.537   3
  -6  -5  -4 135.512  10.527   8
   6   5  -4 144.680   9.854   4
  -6  -5   4 142.462  10.608   8
  -6   5  -4 142.043  10.883   6
   6  -5  -4 156.796  10.888   3
   6   5   4 161.699  11.000   4
  -7   5   4 28.6282  5.4986   6
   7  -5   4 17.9321  5.2535   9
  -7  -5  -4 27.1434  5.7199   8
   7   5  -4 35.5499  5.4389   4
  -7   5   4 24.9892  5.6023  10
  -7  -5  -4 35.8403  6.1437   5
   7  -5   4 32.8267  5.3806   3
   7   5  -4 23.5365  5.5822   5
  -7   5   4 34.0442  6.3249   9
  -7  -5   4 28.8177  5.6557   8
  -7   5  -4 28.1869  5.5782   6
   7  -5  -4 38.6191  6.1008   3
   7   5   4 34.7255  6.0128   4
   8  -5   4 126.676  11.803   9
  -8   5   4 132.602  11.826   6
  -8  -5  -4 128.218  11.936   8
  -8   5   4 124.413  11.857  10
   8   5   4 127.140  11.271   4
  -8  -5   4 145.816  12.551   8
   8  -5  -4 124.261  10.890   3
  -8   5  -4 122.859  11.640   6
  -9   5   4 116.514  12.270  10
  -9  -5  -4 96.8347 11.3853   8
  -9   5   4 113.692  11.783   6
   9  -5   4 117.896  12.130   9
   9   5   4 111.379  11.166   4
   9  -5  -4 106.289  11.519   9
   9  -5  -4 126.242  11.793   3
  -9   5  -4 103.894  11.764   6
  -9  -5   4 121.244  12.231   8
 -10   5  -4 59.7123  9.6995   6
 -10  -5   4 48.1867  8.7501   8
   0  -6  -4 522.249  13.240   5
   0   6   4 513.058  15.843   2
   0   6   4 489.412  17.547   1
   0  -6   4 502.966  17.886   1
   0  -6  -4 503.517  17.658   1
   0  -6   4 502.165  14.741  11
   0   6  -4 504.261  16.029   2
   0  -6   4 521.345  13.812   3
   0  -6  -4 516.365  14.985  11
   0   6  -4 506.705  18.034   1
   0  -6   4 508.901  15.878   2
   0   6  -4 519.660  15.105   7
   0   6   4 528.925  14.978   7
   0  -6  -4 511.968  13.054   3
   0  -6  -4 509.285  15.830   2
  -1  -6  -4 2356.25   38.22   1
  -1   6   4 2278.44   33.57   2
   1   6  -4 2412.15   32.04   7
  -1   6   4 2395.13   31.32   9
  -1   6   4 2339.46   39.10   1
   1  -6   4 2323.73   29.93   3
  -1  -6  -4 2367.28   27.32   3
  -1  -6  -4 2392.64   31.01   5
  -1  -6  -4 2367.91   31.59  11
   1  -6   4 2394.36   38.84   1
  -1  -6  -4 2287.01   33.82   2
   1   6  -4 2407.97   39.17   1
   1  -6   4 2291.85   31.69  11
   1   6  -4 2322.06   33.91   2
  -1   6   4 2383.80   33.82   7
  -1   6  -4 2294.61   33.00   7
  -1   6  -4 2308.78   38.38   1
   1   6   4 2361.21   31.87   7
  -1   6  -4 2319.71   34.70   2
   1  -6  -4 2395.91   33.29  11
   1  -6  -4 2342.46   33.92   2
   1   6   4 2377.09   34.62   2
   1  -6  -4 2362.78   38.26   1
   1   6   4 2359.88   38.48   1
  -1  -6   4 2313.42   33.86   2
  -1  -6   4 2310.93   32.04  11
   1  -6  -4 2336.97   29.90   3
  -1   6  -4 2358.09   30.68   9
  -1  -6   4 2327.34   29.03   3
   1  -6  -4 2348.56   26.91   5
  -1  -6   4 2421.83   39.73   1
   2  -6   4 93.1232  6.4268   3
   2   6  -4 95.6953  6.3672   7
   2  -6   4 94.3941  6.6278  11
  -2  -6  -4 94.6632  5.4240   3
  -2   6   4 93.3552  7.0162   2
  -2  -6  -4 88.1355  6.8482   2
  -2  -6  -4 96.1599  6.4719  11
  -2   6   4 94.7544  7.1887   7
  -2   6   4 96.3170  6.2608  10
   2   6  -4 92.0627  7.7138   1
  -2  -6  -4 92.9348  7.8258   1
  -2   6   4 95.4939  6.9496   9
  -2  -6  -4 90.6625  6.6080   5
  -2   6   4 84.0922  7.6093   1
   2  -6   4 87.1048  7.5333   1
   2   6   4 92.0131  7.7517   1
  -2  -6   4 78.2088  7.2782   1
  -2  -6   4 84.6090  6.6154   2
   2  -6  -4 93.2536  6.9915   2
  -2   6  -4 90.1489  6.7110   9
   2  -6  -4 91.1236  5.2049   5
  -2  -6   4 95.1298  6.8739  11
   2  -6  -4 95.3933  7.0036  11
  -2  -6   4 85.7826  5.8812   3
  -2   6  -4 81.2331  6.6481   7
   2   6   4 96.5490  5.9514   7
   2  -6  -4 94.5837  6.6814   3
  -2  -6   4 85.0795  6.4834   5
  -2   6  -4 82.8787  6.7829   2
   2  -6  -4 84.2273  7.5629   1
  -2   6  -4 92.4034  7.9870   1
  -3   6   4 1074.35   23.77   2
  -3   6   4 1091.77   24.94   7
  -3  -6  -4 1096.92   21.65   8
   3  -6   4 1057.53   22.13   3
  -3  -6  -4 1112.92   19.39   3
  -3   6   4 1095.95   21.83   6
   3  -6   4 1105.80   22.72  11
  -3  -6  -4 1084.15   24.12   5
  -3  -6  -4 1065.48   22.88   2
  -3   6   4 1098.30   23.46  10
  -3   6   4 1121.50   25.55   9
  -3  -6  -4 1103.68   21.53  11
   3   6  -4 1129.58   21.20   7
  -3   6  -4 1059.75   23.28   2
  -3   6  -4 1098.50   23.08   6
  -3  -6   4 1121.18   21.36   8
  -3  -6   4 1065.70   21.37   3
  -3   6  -4 1105.52   24.80   7
  -3  -6   4 1099.05   24.29   5
   3  -6  -4 1094.68   23.66   3
  -3  -6   4 1086.35   22.78  11
  -3   6  -4 1087.15   24.92   9
   3  -6  -4 1115.57   24.12  11
   3  -6  -4 1117.67   18.25   5
  -4   6   4 441.518  16.435  10
   4  -6   4 451.355  14.828  11
  -4   6   4 452.177  15.429   6
   4  -6   4 440.634  15.478   3
  -4  -6  -4 447.229  16.705   5
  -4   6   4 418.214  15.044   2
  -4  -6  -4 431.551  14.579   2
  -4  -6  -4 452.165  15.716   8
  -4   6   4 441.194  16.781   7
  -4   6   4 397.806  16.290   9
   4  -6  -4 430.928  15.585  11
  -4   6  -4 430.174  16.074   7
  -4  -6   4 418.598  14.973  11
  -4   6  -4 414.241  15.698  10
   4  -6  -4 417.761  15.609   3
  -4   6  -4 428.470  15.912   6
   4   6   4 393.138  15.087   4
  -4   6  -4 430.566  15.124   2
  -4  -6   4 404.029  14.116   3
  -4  -6   4 423.503  14.805   8
  -4  -6   4 423.864  14.570   2
  -4  -6   4 439.203  16.711   5
  -5   6   4 380.519  16.745  10
  -5   6   4 359.758  13.957   2
  -5  -6  -4 367.474  16.351   5
  -5   6   4 340.258  16.319   9
   5   6  -4 373.762  14.863   4
   5  -6   4 362.156  14.668   3
  -5   6   4 384.085  16.453   7
  -5   6   4 374.873  15.543   6
  -5  -6  -4 368.589  13.510   2
  -5  -6  -4 376.666  15.836   8
  -5  -6   4 388.522  15.719   8
  -5  -6   4 385.288  16.880   5
   5  -6  -4 371.964  15.105  11
   5   6   4 410.658  16.599   4
   5  -6  -4 406.489  16.439   3
  -5  -6   4 395.058  13.885   2
  -5   6  -4 378.011  16.379   6
  -5  -6   4 367.707  14.455   3
  -5   6  -4 385.752  15.977   7
  -5   6  -4 365.645  13.930   2
   6   6  -4 99.4254  8.5187   4
  -6   6   4 110.959  10.010  10
   6  -6   4 109.582  10.238   9
  -6  -6  -4 113.407   9.886   5
  -6   6   4 98.6031  8.9336   6
  -6  -6  -4 107.140   9.674   8
   6  -6   4 115.620   9.212   3
  -6   6   4 102.145   9.851   9
  -6   6  -4 109.395   9.737   6
  -6  -6   4 114.946   9.680   8
  -6  -6   4 126.518  10.640   5
   6   6   4 112.479   9.424   4
  -7   6   4 48.6542  7.4740   9
   7   6  -4 39.6843  6.0029   4
  -7  -6  -4 49.2444  7.3444   8
   7  -6   4 41.9288  7.0496   9
   7   6  -4 62.1375  8.2757   5
  -7   6   4 48.5550  7.4701  10
   7  -6   4 58.0959  7.0910   3
  -7   6   4 49.8637  7.2499   6
  -7   6  -4 32.1800  6.4310   6
  -7  -6   4 41.3372  6.6895   8
   7  -6  -4 57.6179  7.4360   3
   7   6   4 46.4037  6.7187   4
  -8   6   4 5.99233 4.37859  10
   8   6  -4 6.80511 4.33102   5
   8  -6   4 8.48694 4.66257   9
  -8   6   4 8.56872 4.33710   6
   8   6   4 9.60006 4.52131   4
  -8  -6   4 14.0305  4.9545   8
  -8   6  -4 23.5696  6.0139   6
   9   6  -4 5.65594 4.63143   5
  -9   6   4 4.65375 4.14844  10
  -9   6  -4 8.80408 4.95367   6
   9   6   4 11.1784  4.9283   4
 -10  -6   4 23.8368  6.8177   8
   0  -7   4 716.255  20.391   2
   0  -7  -4 691.094  16.571   5
   0   7  -4 719.156  19.241   7
   0   7   4 732.875  20.787   2
   0  -7  -4 739.078  20.507   2
   0  -7   4 745.355  19.457  11
   0   7   4 721.895  19.016   7
   0  -7   4 742.911  16.511   5
   0  -7  -4 738.625  16.857   3
   0   7   4 724.139  16.596   9
   0  -7   4 703.323  17.319   3
   0  -7  -4 708.577  18.847  11
   0   7  -4 731.070  20.958   2
  -1   7   4 303.041  12.845   7
  -1   7   4 322.249  13.814   2
   1  -7   4 336.126  12.197   3
  -1  -7  -4 346.734  14.341   2
   1  -7   4 334.453  13.999   2
   1   7  -4 330.900  13.889   2
  -1  -7  -4 312.251  11.865   5
   1  -7   4 324.560  12.882  11
   1   7  -4 335.810  12.997   7
  -1  -7  -4 340.651  12.954  11
  -1   7   4 327.414  12.279   9
  -1  -7  -4 338.427  11.274   3
   1  -7  -4 319.921  12.914  11
  -1   7  -4 324.323  14.107   2
   1   7   4 333.434  14.003   2
   1   7   4 324.824  12.275   7
  -1  -7   4 324.196  13.044  11
   1  -7  -4 336.736  13.870   2
   1  -7  -4 331.941  10.994   5
  -1   7  -4 330.397  13.564   7
  -1  -7   4 334.773  11.843   3
  -1   7  -4 325.279  12.125   9
  -1  -7   4 329.555  13.865   2
   1  -7  -4 329.651  12.022   3
  -1  -7   4 333.041  12.031   5
  -2  -7  -4 12.0707  3.6469   1
  -2  -7  -4 16.6559  3.6523   2
   2   7  -4 12.1010  3.2603   2
   2   7  -4 13.8384  3.1863   7
  -2   7   4 5.49157 2.75096   7
  -2  -7  -4 9.93946 2.71414  11
   2  -7   4 13.7085  3.5480   2
  -2   7   4 11.2388  2.6247  10
   2  -7   4 15.3019  3.3661  11
  -2   7   4 4.10529 2.45260   9
  -2  -7  -4 14.6645  2.6345   3
   2  -7   4 11.0701  2.8651   3
  -2   7   4 14.0829  3.4325   2
  -2  -7  -4 14.2416  3.1760   5
   2  -7  -4 9.42011 2.89776  11
   2   7   4 6.89491 2.31083   7
  -2   7  -4 10.5391  3.8630   1
  -2   7  -4 11.1319  3.4502   2
  -2  -7   4 6.30471 2.50671   5
  -2   7  -4 14.3094  3.4322   7
  -2  -7   4 7.39396 2.73934   2
  -2   7  -4 10.8297  3.1038   9
  -2  -7   4 5.00206 2.04716   3
   2  -7  -4 11.9734  2.8626   3
   2  -7  -4 8.67319 2.86910   2
   2  -7  -4 7.84810 2.08134   5
  -2  -7   4 8.09291 2.66731  11
  -3   7   4 84.3142  7.7742   7
  -3  -7  -4 90.5419  6.9634  11
  -3  -7  -4 80.5720  7.0432   2
  -3   7   4 92.9691  7.2694  10
  -3   7   4 66.8472  6.8188   2
  -3  -7  -4 86.9663  7.4196   5
   3  -7   4 81.1972  6.8109  11
  -3   7   4 76.3994  7.2717   9
   3  -7   4 89.2351  6.9024   3
   3   7  -4 81.1976  6.4591   7
  -3   7   4 82.6970  6.4901   6
  -3   7  -4 88.1888  7.7347   9
  -3   7  -4 71.5016  6.3646   6
  -3  -7   4 81.8326  7.2677   5
  -3   7  -4 85.9137  7.3847   2
  -3  -7   4 77.8839  6.3261   3
  -3   7  -4 77.7839  7.3166   7
  -3  -7   4 73.0432  6.6863   2
   3  -7  -4 73.0759  6.6928   3
  -3  -7   4 80.6364  6.8551  11
   3  -7  -4 76.0743  6.9772  11
  -4   7   4 87.6514  7.8087  10
  -4  -7  -4 88.0215  8.0625   5
  -4  -7  -4 90.2238  7.3044   8
  -4  -7  -4 77.8077  6.9540   2
  -4   7   4 89.8022  8.3874   9
   4  -7   4 97.3225  7.5931  11
   4  -7   4 85.6616  7.2714   3
  -4   7   4 92.1408  7.4389   6
  -4   7   4 92.7354  8.3707   7
  -4   7   4 87.2331  7.6895   2
  -4  -7   4 81.8830  7.2598   2
  -4  -7   4 74.4495  6.6059   8
  -4  -7   4 85.6970  7.3639  11
   4  -7  -4 84.0495  7.5351  11
  -4   7  -4 91.2846  7.7123   2
   4  -7  -4 71.7554  6.9363   3
  -4   7  -4 83.9094  7.9761   7
  -4  -7   4 80.8628  6.6997   3
  -4   7  -4 83.4628  7.4843   6
  -4  -7   4 76.5031  7.7401   5
  -5  -7  -4 23.6445  4.2290   2
  -5  -7  -4 21.3386  4.9711   5
  -5   7   4 20.2567  4.4024   6
   5  -7   4 18.7315  4.3932   3
  -5  -7  -4 18.7149  4.2514   8
  -5   7   4 17.3793  4.0787   2
  -5   7   4 27.3172  5.3506  10
  -5   7   4 20.1516  4.7250   7
  -5   7   4 13.9452  4.4908   9
  -5   7  -4 18.6386  4.5715   7
  -5  -7   4 19.6843  4.2126   8
  -5   7  -4 24.2198  4.9417   6
   5  -7  -4 24.4680  4.8949   3
   5  -7  -4 20.9093  4.4691  11
  -5  -7   4 29.4321  4.6175   2
   5   7   4 23.3039  4.8317   4
  -5  -7   4 19.2854  4.9185   5
  -5   7  -4 31.7708  4.9421   2
  -6  -7  -4 33.3399  5.9357   8
  -6   7   4 26.6994  6.0110   9
  -6   7   4 25.1646  5.4089  10
   6  -7   4 29.6624  6.2087   9
  -6   7   4 30.4838  5.7829   7
  -6   7   4 34.8219  5.9496   6
  -6  -7  -4 26.5670  5.8759   5
   6  -7   4 27.3512  5.1253   3
  -6   7  -4 25.5092  5.3283   6
  -6  -7   4 43.8263  6.4484   8
  -6  -7   4 40.6937  6.6329   5
   6   7   4 25.5481  5.3787   4
   7   7  -4 230.307  13.665   4
   7  -7   4 210.373  15.260   9
  -7   7   4 239.280  15.190   6
  -7   7   4 216.564  15.242  10
  -7  -7  -4 225.361  14.825   8
  -7   7   4 218.206  15.471   9
   7   7  -4 214.405  15.151   5
   7  -7  -4 221.345  14.159   3
   7   7   4 239.649  14.823   4
  -7  -7   4 218.314  14.365   8
  -7   7  -4 233.705  15.307   6
   8   7  -4 38.4703  7.3298   5
  -8   7   4 47.4158  8.1188  10
   8  -7   4 32.2041  6.9776   9
  -8  -7  -4 20.5587  5.7905   8
   8   7   4 23.5541  5.8635   4
  -8  -7   4 26.7738  6.0881   8
  -9  -7  -4 132.107  13.462   8
   9  -7   4 138.641  13.980   9
  -9  -7   4 131.168  12.944   8
   9   7   4 125.977  12.222   4
  -9   7  -4 145.613  14.183   6
 -10   7  -4 40.4498  8.6161   6
   0  -8  -4 2799.68   35.68   5
   0   8  -4 2760.41   40.85   7
   0  -8   4 2875.07   43.83   2
   0  -8  -4 2752.08   40.33  11
   0  -8  -4 2873.83   43.99   2
   0   8   4 2819.76   48.21   2
   0   8  -4 2851.99   50.86   2
   0  -8   4 2707.98   40.52  11
   0  -8   4 2853.28   35.33   5
   0   8   4 2815.73   43.71   7
   0  -8   4 2839.24   37.44   3
   0   8   4 2883.02   37.30   9
  -1  -8  -4 32.6983  4.6480  11
   1  -8   4 30.4035  4.9602   2
   1  -8   4 32.1175  4.6817  11
  -1   8   4 32.9771  5.1564   7
   1   8  -4 38.3164  5.0823   7
  -1  -8  -4 39.4971  4.4112   3
   1   8  -4 29.5937  4.9577   2
  -1  -8  -4 38.9173  4.7617   5
  -1   8   4 39.1323  5.7775   2
   1  -8   4 27.6679  4.1852   3
  -1  -8  -4 31.9272  4.9827   2
  -1   8   4 40.6678  4.9338   9
   1   8   4 32.2078  5.0057   2
  -1  -8   4 37.8112  4.5659   5
  -1   8  -4 26.7393  4.5857   7
  -1  -8   4 39.1398  5.1860  11
  -1  -8   4 34.0794  4.4619   3
   1  -8  -4 26.5848  4.0921   3
  -1  -8   4 29.7260  5.0345   2
  -1   8  -4 35.7668  5.5291   2
   1  -8  -4 34.9815  5.0226  11
  -1   8  -4 32.3160  4.4350   9
   1  -8  -4 34.4970  4.1108   5
   1   8   4 31.9735  4.4826   7
   1  -8  -4 38.0285  5.6006   2
  -2  -8  -4 338.875  14.190   5
   2  -8   4 359.328  13.792   3
  -2   8   4 355.957  14.802   9
   2   8  -4 366.324  15.724   2
  -2   8   4 359.953  15.568   7
   2  -8   4 355.809  15.408   2
   2   8  -4 376.569  14.531   7
  -2  -8  -4 363.225  14.518  11
  -2  -8  -4 350.221  12.497   3
  -2   8   4 346.795  15.698   2
   2  -8   4 362.770  14.873  11
  -2  -8  -4 349.372  15.132   2
   2  -8  -4 360.357  13.869   3
  -2  -8   4 348.012  14.298   5
  -2   8  -4 341.761  15.260   7
  -2  -8   4 348.118  13.084   3
   2   8   4 359.755  13.626   7
  -2   8  -4 338.967  15.382   2
  -2  -8   4 347.464  14.643  11
   2   8   4 377.799  15.821   2
   2  -8  -4 355.756  14.967  11
  -2   8  -4 362.991  14.791   9
   2  -8  -4 374.208  15.929   2
  -2  -8   4 354.487  15.454   2
  -3  -8  -4 108.576   8.753   2
  -3   8   4 112.770   7.847   6
  -3   8   4 118.028   9.358   9
  -3   8   4 122.624   9.805   7
  -3   8   4 113.504   9.328   2
   3  -8   4 117.173   8.796  11
  -3  -8  -4 117.452   8.422  11
   3  -8   4 106.914   8.162   3
   3   8  -4 121.324   8.190   7
  -3  -8  -4 111.076   8.790   5
  -3   8   4 109.464   8.157  10
  -3   8  -4 110.530   9.046   2
   3  -8  -4 106.856   8.798  11
  -3   8  -4 118.971   9.275   9
  -3  -8   4 117.049   8.780  11
  -3   8  -4 111.355   9.164   7
  -3   8  -4 116.153   8.382   6
  -3  -8   4 115.065   8.982   5
  -3  -8   4 109.103   7.817   3
  -3  -8   4 108.576   8.792   2
   3  -8  -4 115.532   8.750   3
  -4  -8  -4 11.4263  3.6632   2
  -4   8   4 11.7755  4.8427  10
  -4   8   4 11.7962  3.7797   2
   4  -8   4 16.8224  4.2102   3
  -4   8   4 16.1513  3.8399   6
  -4   8   4 20.5957  4.9716   9
  -4  -8  -4 18.0075  4.4462   5
  -4   8  -4 19.8174  4.3381   6
  -4   8  -4 14.0960  3.9341   2
   4  -8  -4 17.0803  4.1548   3
  -4  -8   4 23.5298  4.5872   2
  -4  -8   4 10.4104  3.4071  11
  -4   8  -4 10.1174  3.7822   7
  -4  -8   4 21.7166  4.1825   3
   4  -8  -4 10.4331  3.6456  11
  -4  -8   4 18.5922  4.5366   5
   5  -8   4 11.8771  3.9103   3
  -5  -8  -4 9.65617 3.38099   2
  -5   8   4 13.5501  4.1415  10
  -5   8   4 12.4019  4.0823   6
  -5   8   4 24.9749  5.5649   7
  -5   8  -4 15.8243  4.4122   6
  -5   8  -4 6.03432 3.25103   2
  -5  -8   4 9.78443 4.27850   5
  -5   8  -4 5.51943 3.55084   7
  -5  -8   4 12.0463  3.6859   2
   5  -8  -4 21.9446  4.9063  11
  -6   8   4 17.3029  5.0344   9
  -6  -8  -4 8.62260 4.23621   5
   6  -8   4 14.2300  4.2632   3
  -6   8   4 20.6520  5.3448   7
  -6   8   4 22.0495  5.3409  10
   6  -8  -4 16.0997  4.6529   3
   6   8   4 9.54436 4.14177   4
   6  -8  -4 11.6548  4.0132  11
  -6  -8   4 15.2513  4.9752   5
  -6   8  -4 21.3277  5.1033   6
  -7   8   4 127.587  12.463   9
  -7  -8  -4 143.125  12.702   5
   7  -8   4 136.478  12.795   9
  -7   8   4 129.918  12.045  10
  -7  -8  -4 131.361  11.588   8
   7  -8   4 140.063  11.417   3
  -7   8  -4 148.546  12.795   6
  -7  -8   4 114.340  10.627   8
   7   8   4 122.145  11.107   4
   7  -8  -4 131.584  11.439   3
   8  -8   4 85.0173 11.0413   9
  -8  -8  -4 46.7889  8.1355   8
  -8   8   4 44.6965  8.3202  10
  -8  -8   4 64.0412  8.8050   8
   8   8   4 71.8100  9.3154   4
  -8   8  -4 66.2193  9.6961   6
  -9  -8  -4 6.59142 5.14463   8
  -9   8  -4 7.56991 5.41411   6
  -9  -8   4 12.1325  5.5074   8
   0  -9   4 6.83247 3.24332   2
   0  -9   4 -0.1566  1.7992   5
   0   9  -4 1.37594 2.71262   2
   0  -9   4 0.72206 2.35747  11
   0   9   4 0.56070 2.67648   2
   0  -9  -4 5.75686 2.35081   3
   0  -9  -4 -0.6586  2.4444   2
   0   9   4 -1.6895  2.6595   7
   0   9  -4 3.29867 2.93916   7
   1   9  -4 138.257  10.544   2
   1  -9   4 129.339   9.504  11
   1   9  -4 128.673   9.404   7
   1  -9   4 135.203  10.361   2
  -1   9   4 124.117  10.394   2
  -1   9   4 143.733  10.398   7
  -1  -9  -4 129.135   8.266   3
  -1  -9  -4 127.901  10.051   2
  -1   9   4 145.127   9.544   9
  -1  -9  -4 144.096   9.371   5
   1  -9   4 116.895   8.281   3
  -1  -9  -4 129.213   9.438  11
   1   9   4 130.730   9.127   7
   1   9   4 114.841   9.599   2
   1  -9  -4 139.990   8.272   5
   1  -9  -4 127.088  10.102   2
  -1  -9   4 133.711  10.258   2
  -1  -9   4 128.689   8.540   3
  -1  -9   4 142.748   9.019   5
  -1   9  -4 133.434  10.468   2
  -1  -9   4 121.781   9.352  11
  -1   9  -4 128.181   8.674   9
   1  -9  -4 126.195   9.428  11
  -1   9  -4 122.423   9.755   7
   1  -9  -4 132.859   8.714   3
  -2  -9  -4 10.2058  3.3006  11
  -2  -9  -4 9.50453 2.84292   3
   2  -9   4 18.8788  4.3794  11
   2   9  -4 7.35052 3.09335   7
   2   9  -4 3.75263 3.19768   2
  -2   9   4 16.0540  3.9568   9
  -2  -9  -4 13.3665  4.0810   2
   2  -9   4 11.0057  3.4916   3
   2  -9   4 18.7019  4.6645   2
  -2   9   4 3.08866 3.31321   2
  -2   9   4 11.0660  4.2285   7
  -2  -9  -4 2.05919 2.90296   5
  -2   9  -4 6.83233 3.51649   2
   2  -9  -4 5.45435 3.46437   2
   2   9   4 7.51822 3.30550   2
   2  -9  -4 10.5511  3.7023  11
  -2  -9   4 10.3326  3.9561   2
  -2   9  -4 7.20534 3.42226   7
   2  -9  -4 10.7553  3.2395   3
   2   9   4 6.41005 2.68299   7
  -2  -9   4 13.1231  3.8525  11
  -3  -9  -4 187.488  11.291  11
  -3  -9  -4 204.462  12.481   5
  -3   9   4 197.859  12.921   7
  -3   9   4 198.112  11.008   6
  -3   9   4 186.831  12.471   2
   3  -9   4 196.571  12.013  11
  -3  -9  -4 178.130  12.025   2
  -3   9   4 203.889  12.790   9
   3  -9   4 199.334  11.576   3
  -3   9  -4 202.113  12.982   7
  -3   9  -4 219.600  13.457   2
  -3  -9   4 197.198  10.957   3
  -3  -9   4 205.639  12.321   5
   3  -9  -4 187.470  11.961  11
  -3   9  -4 204.199  12.571   9
  -3  -9   4 202.344  12.144  11
  -3  -9   4 177.534  11.875   2
  -4   9   4 178.860  12.780   7
   4  -9   4 183.339  11.794  11
  -4   9   4 188.282  11.890  10
  -4  -9  -4 189.804  12.401   2
  -4   9   4 185.905  12.576   2
  -4   9   4 190.661  11.582   6
   4  -9   4 182.513  11.566   3
  -4  -9  -4 199.742  13.071   5
  -4   9   4 207.504  13.835   9
  -4   9  -4 192.332  12.139   6
  -4  -9   4 180.808  11.919  11
  -4  -9   4 179.759  10.927   3
  -4   9  -4 200.795  13.358   7
  -4  -9   4 174.706  12.291   5
   4  -9  -4 164.270  11.677  11
  -4   9  -4 181.815  12.489   2
  -4  -9   4 170.256  11.610   2
  -5   9   4 290.682  15.920  10
  -5   9   4 296.806  15.417   6
  -5   9   4 297.721  15.812   2
  -5  -9  -4 301.232  15.334   2
  -5   9   4 295.580  17.071   9
   5  -9   4 277.081  14.693  11
  -5  -9  -4 266.477  15.793   5
  -5   9   4 262.752  15.924   7
  -5   9  -4 274.972  15.450   6
  -5  -9   4 296.830  15.487   2
  -5   9  -4 284.839  15.539   2
  -5  -9   4 261.697  15.849   5
  -5   9  -4 306.126  16.845   7
   5  -9  -4 303.577  15.867  11
  -6   9   4 49.5537  7.4894  10
  -6  -9  -4 71.7221  9.0319   5
  -6   9   4 64.3987  8.4829   7
  -6   9   4 49.9814  8.0629   9
  -6   9   4 49.4603  6.9480   2
  -6   9  -4 59.1338  8.2052   7
  -6   9  -4 53.3782  7.1452   2
   6  -9  -4 45.8798  6.9194  11
  -6  -9   4 51.9382  7.9344   5
  -6   9  -4 55.0814  7.8023   6
  -7   9   4 19.2223  5.8905  10
   7  -9   4 42.3764  8.0095   9
  -7   9   4 12.1075  5.0989   9
   7  -9  -4 25.5779  5.5991   3
  -8  -9  -4 19.3592  6.3589   5
  -8   9   4 18.4857  6.2615  10
   8  -9   4 28.5428  7.2660   9
   8  -9  -4 16.2714  5.7083   3
  -8   9  -4 10.8954  5.2551   6
  -9   9  -4 49.6462  9.1996   6
   0 -10   4 5.50465 3.16735  11
   0 -10  -4 9.61402 3.21817   3
   0 -10  -4 4.63816 2.77243   5
   0 -10  -4 0.40892 2.79276  11
   0  10  -4 3.41002 3.04097   7
   0  10   4 5.72462 3.90697   2
   0 -10   4 3.19771 3.33469   2
   0 -10  -4 16.7915  4.9177   2
   1 -10   4 10.0329  4.0486  11
  -1 -10  -4 14.1289  4.3524  11
  -1  10   4 24.7901  5.4138   2
   1 -10   4 12.8238  3.6168   3
  -1 -10  -4 20.1857  4.1819   5
   1  10  -4 14.5566  4.6000   2
  -1  10   4 18.2051  4.8625   7
   1  10  -4 16.4972  4.3280   7
   1 -10  -4 15.5089  4.5373  11
  -1 -10   4 19.0232  3.9724   3
  -1  10  -4 23.3511  5.1281   7
  -1  10  -4 22.3570  5.1855   2
  -1 -10   4 29.3339  5.5488   2
  -1 -10   4 20.9396  4.2754   5
   1  10   4 24.0103  4.8390   7
   1  10   4 13.0007  4.2372   2
   1 -10  -4 21.7785  5.0456   2
  -1 -10   4 12.0060  4.0330  11
  -2  10   4 419.115  19.044   7
  -2  10   4 404.290  17.462   9
  -2 -10  -4 396.283  18.652   2
  -2  10   4 414.306  19.359   2
   2 -10   4 400.184  17.781  11
   2  10  -4 436.489  18.143   7
  -2 -10  -4 426.440  17.823  11
   2 -10   4 401.580  18.549   2
  -2 -10  -4 405.346  17.204   5
  -2 -10   4 399.902  18.621   2
   2 -10  -4 411.143  18.984   2
  -2  10  -4 416.798  17.484   9
   2 -10  -4 387.728  16.348   3
   2 -10  -4 402.854  17.947  11
  -2 -10   4 381.682  17.116  11
  -2 -10   4 395.945  17.068   5
  -2  10  -4 387.832  18.936   2
  -2  10  -4 415.989  18.971   7
  -2 -10   4 390.824  15.846   3
   2  10   4 436.396  17.121   7
  -3  10   4 147.976  12.032   2
  -3  10   4 153.650  12.196   7
  -3 -10  -4 145.857  11.581   2
   3 -10   4 166.056  11.772  11
  -3 -10  -4 165.236  11.876   5
   3 -10   4 150.468  10.482   3
  -3  10   4 152.407  10.387   6
  -3  10   4 179.943  12.423   9
  -3 -10  -4 170.883  11.562  11
   3 -10  -4 148.567  11.359  11
  -3 -10   4 161.439  11.639  11
  -3  10  -4 152.182  12.125   2
  -3 -10   4 168.446  10.818   3
   3 -10  -4 177.127  11.549   3
  -3 -10   4 182.257  12.750   2
  -3 -10   4 171.146  11.887   5
  -3  10  -4 163.145  12.330   7
  -3  10  -4 173.117  12.102   9
   4 -10   4 150.570  11.374  11
  -4 -10  -4 152.642  12.128   5
  -4  10   4 165.753  12.727   2
  -4  10   4 170.860  13.133   9
  -4  10   4 156.414  12.771   7
  -4 -10  -4 174.522  12.469   2
   4 -10   4 170.130  11.668   3
  -4 -10   4 151.951  11.411  11
  -4 -10   4 152.833  11.794   2
   4 -10  -4 165.227  12.114  11
  -4  10  -4 162.847  11.562   6
  -4  10  -4 181.414  13.512   7
  -4  10  -4 156.107  12.300   2
  -4 -10   4 163.108  12.480   5
  -5  10   4 195.898  13.715   2
  -5  10   4 147.641  12.918   9
   5 -10   4 155.761  11.679  11
  -5  10   4 158.565  12.105  10
  -5 -10  -4 181.861  12.929   2
  -5 -10  -4 168.347  13.183   5
  -5  10   4 189.032  14.198   7
   5 -10  -4 160.418  12.221  11
  -5 -10   4 188.471  13.175   2
  -5  10  -4 166.451  12.428   6
  -5  10  -4 171.676  12.960   2
  -5 -10   4 153.200  12.685   5
  -5  10  -4 179.736  13.748   7
  -6  10   4 31.5593  6.2130   2
  -6  10   4 35.4304  7.3764   9
   6 -10   4 37.3419  7.4483   9
  -6  10   4 55.1926  8.6212   7
  -6  10   4 31.2041  6.4958  10
   6 -10  -4 39.0131  6.8266  11
  -6  10  -4 41.2416  6.8346   2
  -6  10  -4 29.5475  6.5137   7
  -6  10  -4 54.9303  8.2002   6
  -7  10   4 24.7267  6.4984  10
   7 -10   4 27.4257  7.0444   9
  -7  10   4 13.9255  5.6332   9
  -7 -10  -4 32.1262  7.2542   5
  -7  10  -4 45.0243  7.9777   6
   8 -10   4 100.549  12.361   9
  -8  10  -4 92.9254 11.7059   6
   0 -11  -4 179.491  12.634  11
   0 -11   4 160.865  11.885  11
   0 -11  -4 176.160  13.308   2
   0  11   4 166.900  12.165   7
   0 -11  -4 179.386  11.052   5
   0  11   4 162.908  12.715   2
   0 -11   4 152.021  12.177   2
   0  11  -4 178.850  13.523   2
   0 -11  -4 162.879  10.659   3
   0  11  -4 154.055  11.813   7
   0 -11   4 170.716  11.096   3
   1 -11   4 7.89080 4.13407   2
   1  11  -4 23.8812  5.6825   2
  -1  11   4 14.1646  4.7821   2
  -1  11   4 17.5098  5.0273   7
   1  11  -4 19.3871  4.9034   7
   1 -11   4 15.1683  4.3571  11
  -1 -11  -4 12.4828  4.2418  11
  -1 -11  -4 15.7594  4.8481   2
  -1 -11  -4 13.7808  4.0587   5
   1 -11  -4 19.7208  5.3322   2
  -1  11  -4 24.0056  5.5350   7
  -1  11  -4 13.5714  4.6970   2
   1 -11  -4 21.5946  5.3224  11
   1 -11  -4 18.0761  4.2812   3
   1  11   4 17.4811  4.4616   7
  -1 -11   4 18.6310  4.2975   3
  -1 -11   4 29.2012  5.9816   2
  -1 -11   4 15.9067  4.6249  11
  -2  11   4 58.5569  8.1311   2
  -2  11   4 70.0006  8.7856   7
  -2 -11  -4 57.7136  7.4106  11
   2  11  -4 53.8219  7.2910   7
   2 -11   4 68.7854  7.5098   3
  -2  11   4 59.6584  7.5822   9
   2 -11   4 65.3340  8.1139  11
  -2 -11  -4 65.5793  8.6447   2
  -2 -11  -4 70.2783  7.9221   5
  -2  11  -4 56.6053  8.0828   2
  -2  11  -4 46.1767  7.5042   7
  -2 -11   4 61.0257  7.3506   5
  -2 -11   4 62.3586  7.0489   3
  -2 -11   4 41.1058  6.9733   2
   2 -11  -4 66.9011  8.1179  11
  -2 -11   4 57.0632  7.4182  11
  -3 -11  -4 370.447  19.185   2
   3 -11   4 375.559  18.438  11
  -3  11   4 363.247  18.367   9
  -3 -11  -4 381.833  18.333   5
  -3  11   4 360.072  19.134   7
  -3  11   4 383.851  19.970   2
   3 -11  -4 369.536  17.189   3
  -3  11  -4 379.400  18.643   9
  -3  11  -4 384.138  20.024   2
   3 -11  -4 372.119  18.403  11
  -3 -11   4 367.119  18.976   2
  -3 -11   4 371.996  16.571   3
  -3 -11   4 392.185  18.498   5
  -3  11  -4 365.468  19.331   7
  -4  11   4 6.73298 4.55140   7
  -4  11   4 0.78172 3.37430   9
  -4 -11  -4 4.26054 3.65663   5
  -4 -11  -4 14.3063  4.6774   2
  -4  11   4 6.16267 4.01911   2
   4 -11   4 15.3182  4.7369  11
  -4  11  -4 1.93461 3.78526   7
  -4  11  -4 8.94265 3.63845   6
  -4  11  -4 7.02314 4.03559   2
   4 -11  -4 10.3669  4.3610  11
  -4 -11   4 8.14738 4.03579   2
  -4 -11   4 3.04700 3.32733  11
  -4 -11   4 3.75408 4.59020   5
  -5 -11  -4 93.3761  9.8619   2
  -5  11   4 79.6769  9.6816   2
   5 -11   4 77.6658  8.9638  11
  -5  11   4 92.9341 10.9076   7
  -5  11   4 78.2453 10.1005   9
  -5  11  -4 83.1909 10.1988   7
  -5  11  -4 79.7663  9.2450   6
  -5 -11   4 72.2607  9.0220   2
   5 -11  -4 70.6623  8.6478   3
  -5 -11   4 90.7651 10.4127   5
  -5  11  -4 93.2331 10.2169   2
  -6  11   4 29.3766  7.2834   9
  -6  11   4 22.0580  6.5982   7
  -6 -11  -4 27.4772  5.9875   2
  -6  11   4 14.9950  5.3214   2
   6 -11   4 18.4259  5.8084   9
  -6  11  -4 18.6963  5.9695   7
  -6 -11   4 29.9881  6.4368   2
  -6  11  -4 24.7342  6.0181   6
  -6  11  -4 22.7527  5.6462   2
  -7  11   4 56.0163  9.0049  10
   7 -11   4 55.6508  9.6136   9
  -7  11   4 76.0634 10.6887   7
  -7  11  -4 55.9714  8.8031   6
   7 -11  -4 61.2430  8.8012   3
  -8  11  -4 93.6737 12.0520   6
   0  12  -4 715.790  28.195   2
   0  12   4 781.619  29.238   2
   0 -12  -4 762.835  28.670   2
   0 -12  -4 762.155  23.715   3
   0  12  -4 761.718  27.148   7
   0  12   4 777.377  27.060   7
   0 -12   4 777.223  27.014  11
   0 -12   4 806.000  28.933   2
  -1 -12  -4 284.535  14.343   3
  -1  12   4 297.396  17.385   7
  -1 -12  -4 294.682  15.454   5
   1 -12   4 264.876  15.946  11
   1 -12   4 281.246  14.953   3
   1  12  -4 266.866  15.798   7
  -1  12   4 235.076  16.288   2
   1 -12   4 272.254  17.065   2
  -1 -12  -4 277.004  17.347   2
   1  12  -4 297.719  18.069   2
  -1  12  -4 264.036  16.284   7
   1 -12  -4 252.225  15.613  11
   1 -12  -4 269.583  17.225   2
  -1 -12   4 259.520  15.766  11
  -1  12  -4 267.579  17.463   2
   1  12   4 250.255  16.704   2
   1  12   4 271.991  15.669   7
  -1 -12   4 263.489  16.863   2
  -1 -12   4 270.317  14.634   3
  -2 -12  -4 96.1576  9.5217   5
  -2  12   4 92.4240 10.3567   7
  -2 -12  -4 108.670  11.287   2
   2  12  -4 107.078   9.993   7
   2 -12   4 106.025  10.440  11
  -2  12   4 75.7870  9.6472   2
  -2  12  -4 92.7726 10.2534   7
  -2  12  -4 115.108  11.752   2
  -2 -12   4 101.893   9.647   5
  -2 -12   4 86.5465  9.4470  11
  -2 -12   4 93.6629 10.3810   2
   2 -12  -4 91.6603  9.7401  11
  -3  12   4 169.908  13.962   7
  -3 -12  -4 172.073  13.227   5
  -3 -12  -4 177.661  14.080   2
   3 -12   4 180.874  13.507  11
  -3  12   4 165.009  13.922   2
  -3  12   4 181.155  13.763   9
  -3 -12   4 172.297  13.980   2
  -3  12  -4 162.313  13.615   7
  -3  12  -4 152.292  13.424   2
  -3 -12   4 191.900  13.757   5
  -4  12   4 186.034  15.238   7
  -4  12   4 174.560  14.448   2
  -4  12   4 152.517  13.424   9
   4 -12   4 187.584  13.947  11
   4 -12   4 163.504  12.244   3
  -4 -12  -4 157.075  13.431   2
   4 -12  -4 186.127  13.236   3
  -4  12  -4 184.450  14.969   7
  -4 -12   4 176.631  14.157   2
  -4  12  -4 172.158  14.319   2
  -4 -12   4 168.422  13.549   5
  -4  12  -4 168.232  12.914   6
  -5  12   4 408.569  21.981   2
   5 -12   4 403.243  20.416  11
  -5  12   4 378.562  21.557   9
  -5 -12  -4 420.179  21.311   2
  -5  12   4 423.878  23.199   7
  -5 -12  -4 405.768  21.760   5
   5 -12  -4 406.472  20.910  11
  -5 -12   4 409.763  21.925   5
  -5  12  -4 423.864  22.268   2
  -5  12  -4 376.684  19.940   6
   5 -12  -4 423.754  20.496   3
  -5  12  -4 418.881  22.877   7
  -5 -12   4 402.596  21.214   2
  -6 -12  -4 50.8161  8.1403   2
  -6  12   4 56.6889  8.8015   2
   6 -12   4 36.9833  8.1525   9
  -6 -12   4 44.9717  7.8296   2
  -6  12  -4 54.0216  8.6431   2
  -6  12  -4 46.7694  8.0615   6
  -6  12  -4 37.6958  8.1161   7
   7 -12   4 10.6172  5.5343   9
   7 -12  -4 12.1180  6.5111   3
  -7  12  -4 16.2945  5.9234   6
   0 -13  -4 311.827  19.420   2
   0  13   4 271.782  17.004   7
   0 -13   4 300.427  15.938   3
   0 -13  -4 274.468  14.977   3
   0 -13   4 305.403  19.167   2
   0  13  -4 261.733  18.015   2
   0  13  -4 279.214  17.289   7
   0  13   4 292.082  19.085   2
   1 -13   4 55.6784  8.8103   2
  -1  13   4 45.7306  7.7816   7
   1  13  -4 52.1430  8.4533   2
  -1  13   4 57.7762  9.1594   2
  -1 -13  -4 31.1834  6.9733   2
   1  13  -4 49.5530  7.6792   7
  -1 -13   4 46.4198  8.0217   2
   1 -13  -4 49.7514  6.9459   3
   1  13   4 39.3901  7.6639   2
  -1  13  -4 44.4657  8.1786   2
   1  13   4 55.7757  7.8465   7
  -1 -13   4 57.0053  8.1982  11
  -1  13  -4 51.0325  8.2324   7
   1 -13  -4 48.0904  8.2876   2
  -2 -13  -4 47.5752  7.5834  11
  -2  13   4 59.0079  9.1219   2
  -2  13   4 61.3309  9.0296   7
   2 -13   4 46.7991  7.7877  11
  -2 -13  -4 57.9769  8.0536   5
  -2 -13  -4 54.0967  8.5887   2
   2 -13   4 45.9919  6.9260   3
  -2 -13   4 40.8410  7.6511   2
  -2  13  -4 46.8996  8.2427   2
   2 -13  -4 65.8424  8.8587  11
  -2  13  -4 60.0939  8.9255   7
   2 -13  -4 55.6712  7.4385   3
   3 -13   4 14.0530  5.0543  11
  -3 -13  -4 6.16729 4.21018   5
  -3  13   4 28.0905  6.7757   7
  -3 -13   4 16.2756  5.1177   5
  -3  13  -4 22.9356  6.1731   2
  -3  13  -4 23.7149  6.4311   7
   3 -13  -4 6.25901 3.80167   3
  -3 -13   4 13.1722  5.3834   2
   4 -13   4 160.392  13.569  11
  -4 -13  -4 151.633  13.764   2
  -4 -13  -4 185.793  14.875   5
  -4  13   4 170.450  14.447   9
  -4  13   4 176.842  15.239   2
  -4  13  -4 160.269  14.629   7
  -4 -13   4 159.185  13.819   5
  -4  13  -4 157.151  13.036   6
  -4  13  -4 146.386  13.988   2
  -4 -13   4 151.494  13.907   2
   5 -13   4 3.27104 4.01700   3
   5 -13   4 -4.1673  4.1237  11
  -5  13   4 -11.702   5.629   7
  -5 -13  -4 -2.4641  4.3952   2
   5 -13   4 -0.6347  5.0434   9
  -5 -13  -4 7.73096 4.92435   5
  -5  13   4 -5.4789  4.6906   9
   5 -13  -4 6.59138 4.53340   3
   5 -13  -4 -4.6524  4.0155  11
  -5 -13   4 8.98468 5.02493   2
  -5  13  -4 -2.8340  5.2812   7
  -5  13  -4 -1.4421  4.1147   2
  -5  13  -4 -2.4492  3.6670   6
   6 -13   4 2.30494 3.93264   3
  -6  13   4 12.3256  5.7462   9
  -6 -13  -4 6.50987 8.14891   2
  -6 -13  -4 8.98675 5.01510   5
   6 -13   4 11.9057  7.2586   9
  -6  13   4 3.49360 4.66417   7
   6 -13  -4 3.12133 4.52661   3
  -6 -13   4 -3.1044  4.7708   5
  -6  13  -4 5.91574 4.85105   2
  -6  13  -4 3.18731 4.22124   6
  -6  13  -4 7.94229 5.25378   7
  -6 -13   4 8.75909 4.97410   2
   0 -14  -4 41.9046  7.6946  11
   0 -14  -4 33.9666  7.6955   2
   0  14  -4 19.1418  6.2668   2
   0  14   4 37.5828  7.9549   2
   0 -14   4 29.0831  6.9752   2
   0  14   4 41.0089  7.4849   7
  -1  14   4 167.421  15.273   2
  -1 -14  -4 169.348  15.375   2
   1 -14   4 185.218  15.698   2
   1  14  -4 200.815  16.527   2
   1 -14   4 185.466  13.438   3
  -1  14   4 160.213  14.049   7
   1 -14  -4 163.793  14.886   2
  -1 -14   4 191.803  16.162   2
  -1  14  -4 180.216  15.894   2
   1 -14  -4 168.289  14.206  11
  -2  14   4 55.2998  9.3478   2
  -2 -14  -4 60.6654  9.8297   2
   2 -14   4 72.6724  8.9309   3
  -2  14  -4 63.6066  9.4882   7
   2 -14  -4 82.8391 10.4750  11
  -2 -14   4 65.5663 10.0129   2
  -2  14  -4 59.3027  9.7772   2
   3 -14   4 111.156  11.870  11
  -3  14   4 91.8461 11.9184   2
  -3 -14  -4 95.0267 11.9389   2
  -3 -14   4 120.467  12.825   2
  -3  14  -4 88.5854 11.5503   2
  -4  14   4 102.444  12.547   2
  -4  14   4 103.294  12.625   7
  -4 -14  -4 113.343  12.659   2
  -4  14  -4 101.743  12.526   2
  -4  14  -4 115.133  11.700   6
  -4 -14   4 107.643  12.586   2
  -5  14   4 59.7160  9.9496   2
  -5 -14  -4 46.5770  8.6302   2
  -5 -14   4 60.9087  9.6716   2
  -5  14  -4 74.2762 11.2458   7
  -5  14  -4 73.5077 11.0223   2
  -5  14  -4 68.9910  9.9463   6
   0 -15   4 60.0135  9.2185  11
   0  15   4 69.5982  9.7594   7
   0  15  -4 53.8903  9.8115   2
   0 -15   4 53.2250  9.5561   2
  -1  15   4 16.1944  6.2010   2
  -1 -15  -4 23.5867  6.7477   2
  -1 -15   4 13.8410  5.9532   2
   1 -15  -4 6.20074 4.93275   2
  -2 -15  -4 7.00804 5.04496   2
  -2 -15   4 4.10096 4.13413  11
  -2  15  -4 -6.0830  6.0973   2
   2 -15  -4 6.77681 4.45636   3
   2 -15  -4 3.47354 4.36226  11
  -2  15  -4 5.04222 4.73453   7
  -3 -15  -4 19.6126  6.3442   2
   3 -15   4 27.7169  6.8604  11
  -3  15  -4 26.8049  7.4577   7
  -3 -15   4 43.3191  8.9747   2
   3 -15  -4 38.8542  8.0202  11
  -3  15  -4 32.3947  8.1212   2
   0 -16   4 6.03497 4.76464   2
   0 -16   4 2.75090 4.11200   3
   0  16   4 3.71196 4.32861   7
   0  16  -4 -5.7514  4.9381   2
   0  16  -4 0.43559 3.97528   7
   0   0   5 -3.0513  0.7930   1
   0   0  -5 -1.9708  0.8360   1
   0   0   5 -2.6292  0.4931   1
   0   0  -5 -1.4543  0.5015   1
   1   0  -5 85.7688  3.5262   1
   1   0   5 84.9303  3.2321   1
  -1   0  -5 82.1665  3.2979   1
  -1   0   5 84.1011  3.6259   1
  -1   0   5 75.8739  3.3658   1
   1   0   5 83.3387  3.2402   1
  -1   0  -5 81.3179  3.2404   1
   1   0  -5 90.1243  3.6175   1
   2   0   5 287.936   6.031   1
   2   0  -5 303.863  17.418   1
   2   0   5 309.382   5.850   1
   2   0  -5 301.691   6.841   1
  -2   0  -5 309.177  11.580   1
  -2   0   5 300.053   6.824   1
  -2   0   5 299.648  30.324   1
   4   0   5 287.472  10.285   9
  -4   0  -5 287.780  11.216   8
   4   0   5 290.943  11.722   4
   4   0  -5 284.740  10.347   5
  -4   0   5 278.735  10.911   8
  -4   0   5 276.682  10.488  10
  -4   0   5 282.657  10.606   6
  -4   0  -5 271.716  10.995   6
   4   0  -5 281.174  10.840   3
   5   0   5 114.623   6.707   5
   5   0   5 114.430   6.699   3
   5   0   5 103.127   7.779   4
  -5   0  -5 117.022   8.228   8
   5   0   5 109.094   7.147   9
  -5   0  -5 102.899   7.831   6
   5   0  -5 114.196   7.728   3
  -5   0   5 112.383   6.894   9
   5   0  -5 107.799   7.254   5
  -5   0   5 110.906   7.916   8
  -5   0   5 104.924   7.416  10
  -5   0   5 99.7465  7.3362   6
   5   0  -5 119.195   6.975  11
   5   0  -5 115.862   7.074   4
   6   0  -5 474.555  16.826   3
  -6   0   5 520.602  18.134   6
   6   0  -5 513.479  16.912   5
  -6   0   5 481.683  17.819   8
  -6   0   5 484.388  17.239  10
   6   0   5 519.323  16.540   9
   6   0   5 515.949  18.586   4
  -6   0  -5 519.824  19.087   8
  -6   0  -5 500.914  18.552   6
  -7   0  -5 8.15847 3.55790   8
  -7   0   5 7.92238 3.36235  10
   7   0  -5 5.52752 2.99556   5
   7   0  -5 3.56160 2.72323   3
  -7   0  -5 -2.4513  3.2029   6
  -7   0   5 1.53390 2.87482   6
   7   0   5 5.07120 3.21344   4
  -7   0   5 13.0623  4.0288   8
   8   0   5 132.433  11.085   4
   8   0  -5 138.625  10.712   3
  -8   0   5 132.689  10.929  10
  -8   0   5 147.195  11.947   8
  -8   0   5 129.941  11.178   6
  -8   0  -5 167.706  12.948   8
  -8   0  -5 134.083  11.435   6
  -9   0  -5 43.9864  7.5486   6
  -9   0   5 28.2845  6.3414   6
  -9   0  -5 36.5587  7.0226   8
  -9   0   5 39.8722  7.2541   8
 -10   0  -5 158.883  14.757   6
 -10   0  -5 186.000  15.793   8
 -10   0   5 176.866  14.826   6
 -10   0   5 156.389  14.115   8
 -11   0  -5 2.23231 6.42669   6
 -11   0   5 18.2935  6.1111   6
   0  -1  -5 2283.42   30.52   1
   0  -1   5 1773.23   27.71   1
   0  -1  -5 2187.64   48.15   1
  -1  -1  -5 973.663  13.192   1
   1   1  -5 963.540  12.945   1
   1  -1   5 972.849  12.546   1
  -1   1   5 954.130  13.018   1
  -1  -1  -5 973.056  12.450   1
  -1   1   5 994.884  13.381   1
   1   1  -5 988.847  13.188   1
   1  -1   5 984.935  12.486   1
   1  -1  -5 966.501  12.917   1
   1   1   5 928.299  12.202   1
  -1  -1   5 958.303  12.982   1
  -1   1  -5 943.342  12.377   1
  -1  -1   5 937.091  12.632   1
   1  -1  -5 964.321  13.179   1
   1   1   5 954.450  12.378   1
   2  -1   5 4078.34   66.24   1
  -2   1   5 4089.80   83.80   1
   2  -1  -5 4126.22   59.51   1
  -2  -1   5 4086.88   60.51   1
   3   1  -5 294.257   7.211   1
   3   1  -5 290.666   7.230   1
   3  -1   5 294.065   6.295   1
  -3   1   5 288.141   7.463   1
  -3  -1   5 277.551   7.068   1
   3  -1  -5 282.894   7.274   1
  -3  -1   5 277.479   7.162   1
   3  -1  -5 282.359   7.319   1
  -4   1   5 46.5077  4.7303  10
  -4   1   5 38.7159  4.2600   6
  -4  -1  -5 45.6263  4.7196   8
   4   1  -5 43.2716  4.4741   5
  -4  -1  -5 48.9071  4.8715   6
  -4   1   5 40.0414  4.1338   9
   4  -1   5 43.8196  4.4981   9
  -4   1   5 47.9429  4.6404   8
  -4  -1   5 52.5416  4.7122   3
  -4   1  -5 40.9223  4.5032   8
  -4  -1   5 46.0655  4.4040   6
  -4   1  -5 42.4170  4.6132   6
  -4  -1   5 38.2592  4.3296   8
   4  -1  -5 44.5467  4.6360   3
   4   1   5 49.6287  4.9118   4
   4  -1  -5 42.0711  3.9950   5
  -5   1   5 25.7097  3.8146   9
  -5  -1  -5 20.8397  3.8851   6
   5   1  -5 26.1444  3.7329   4
  -5   1   5 22.0613  3.8682  10
   5  -1   5 22.0745  3.7236   9
   5   1  -5 29.1473  4.2197   5
  -5  -1  -5 24.2882  3.6280   5
  -5   1   5 25.6975  4.1177   6
   5  -1   5 24.2560  3.3219   3
   5  -1   5 21.8005  3.9630   4
   5   1  -5 25.2130  3.4639  11
  -5  -1  -5 34.3953  4.7463   8
  -5   1   5 32.5408  4.4239   8
   5  -1  -5 19.1015  3.1717  11
   5   1   5 35.3043  4.7627   4
  -5  -1   5 21.7801  3.7756   6
   5   1   5 27.7108  3.5993   9
  -5  -1   5 30.5662  4.1499  10
   5  -1  -5 26.1640  4.0900   3
  -5  -1   5 26.5346  3.9244   3
  -5  -1   5 23.6199  4.1050   8
  -5   1  -5 14.9358  3.3907   8
  -5   1  -5 32.8304  4.7176   6
   5  -1  -5 23.9682  3.5764   4
   5  -1  -5 25.3343  3.6587   5
   5   1   5 24.6328  3.2340   3
  -6   1   5 630.461  20.308  10
  -6   1   5 645.771  20.378   8
  -6   1   5 606.257  19.608   6
   6  -1   5 634.066  20.632   4
   6   1  -5 645.617  18.542   4
  -6  -1  -5 604.368  20.120   6
   6   1  -5 650.381  19.577   5
   6   1  -5 651.113  19.497   3
  -6  -1  -5 608.164  20.794   8
   6  -1   5 654.081  19.760   9
   6   1   5 668.363  18.668   5
   6  -1  -5 645.699  18.260   5
  -6   1  -5 609.220  20.560   6
   6  -1  -5 619.927  19.401   3
  -6   1  -5 605.436  20.207   8
  -6  -1   5 635.738  19.985   6
  -6  -1   5 610.490  18.679  10
   6   1   5 601.260  19.959   4
  -6  -1   5 590.717  20.076   8
  -7  -1  -5 259.478  14.993   8
   7   1  -5 297.902  14.382   3
  -7  -1  -5 281.350  15.222   6
   7  -1   5 269.175  14.633   4
   7  -1   5 285.155  14.166   9
   7   1  -5 276.926  13.860   5
  -7   1   5 263.041  14.466   8
  -7   1   5 287.475  14.980  10
  -7   1   5 261.119  14.258   6
  -7  -1   5 274.233  14.570   6
   7  -1  -5 258.399  13.465   3
  -7   1  -5 296.072  15.631   8
  -7   1  -5 284.583  15.300   6
   7   1   5 296.889  15.257   4
  -7  -1   5 257.749  14.719   8
  -7  -1   5 291.939  14.209  10
  -8  -1  -5 207.367  14.244   6
  -8   1   5 199.481  13.478   6
  -8   1   5 194.684  13.408   8
  -8  -1  -5 183.986  13.779   8
   8  -1   5 200.266  13.683   4
  -8   1   5 186.801  13.180  10
  -8   1  -5 192.199  13.811   6
  -8  -1   5 204.519  14.279   8
   8  -1  -5 174.971  12.036   3
   8   1   5 190.962  13.385   4
  -8  -1   5 166.897  12.494   6
  -8   1  -5 197.239  13.993   8
  -9  -1  -5 23.2790  5.8890   6
  -9   1   5 19.3848  5.4762   6
  -9   1   5 19.1631  5.4901   8
  -9   1   5 12.6314  4.5468  10
  -9  -1  -5 30.4062  6.7722   8
  -9  -1   5 30.1679  6.3938   8
  -9  -1   5 34.2253  6.5620   6
   9   1   5 29.7934  6.0448   4
  -9   1  -5 20.2130  5.6362   6
  -9   1  -5 26.0156  6.2498   8
 -10   1   5 83.1537 10.6451   8
 -10   1   5 68.8505  9.8362   6
 -10   1  -5 100.410  11.767   8
 -10   1  -5 91.7826 11.3496   6
 -10  -1   5 91.7027 11.0156   8
 -10  -1   5 80.5612 10.1885   6
 -11   1   5 20.5233  6.5437   8
 -11   1  -5 25.1612  7.0905   6
   0   2  -5 35.3269  3.0713   1
   0  -2   5 38.3244  3.2289   1
   0   2   5 34.1305  2.9479   1
   0  -2  -5 37.1638  3.1133   1
   0  -2   5 41.3343  3.3254   1
   0   2  -5 38.7254  3.2306   1
   0   2   5 37.6928  3.1656   1
   0  -2  -5 36.6641  3.1731   1
   1  -2   5 188.884   6.662   1
  -1  -2  -5 178.897   6.474   1
  -1   2   5 178.189   6.688   1
   1  -2   5 179.423   6.514   1
  -1   2   5 173.910   6.601   1
   1   2  -5 185.304   6.784   1
  -1  -2  -5 176.850   6.612   1
   1   2  -5 185.311   6.757   1
  -1  -2   5 184.788   6.691   1
   1  -2  -5 195.779   6.994   1
   1   2   5 200.648   6.752   1
  -1  -2   5 179.547   6.786   1
   1   2   5 193.450   6.691   1
  -1   2  -5 185.042   6.740   1
  -1   2  -5 183.923   6.642   1
   2   2  -5 944.664  15.097   1
   2   2  -5 937.180  15.204   1
  -2   2   5 922.056  15.670   1
   2  -2   5 957.802  15.065   1
  -2  -2  -5 911.795  14.504   1
  -2   2   5 932.251  15.447   1
   2  -2   5 942.231  14.883   1
  -2   2  -5 930.098  14.953   1
   2  -2  -5 975.048  15.594   1
  -2  -2   5 999.192  15.680   1
   2  -2  -5 984.603  15.935   1
  -2  -2   5 999.927  15.820   1
   2   2   5 988.047  14.859   1
   2   2   5 968.743  14.703   1
   3   2  -5 147.601   6.097   1
  -3   2   5 152.007   6.438   1
  -3  -2  -5 145.261   5.608   1
   3  -2   5 146.330   5.834   1
  -3   2   5 162.185   7.693  10
   3   2  -5 154.386   6.164   1
   3  -2   5 156.033   5.926   1
  -3   2   5 137.805   6.111   1
  -3  -2  -5 152.843   5.778   1
  -3  -2   5 141.573   6.062   1
  -3   2  -5 137.288   5.724   1
   3   2   5 136.471   5.370   1
  -3   2  -5 149.725   7.272   6
   3  -2  -5 133.531   5.969   1
  -3   2  -5 139.514   5.833   1
   3   2   5 137.562   5.348   1
  -3  -2   5 131.553   5.760   1
   3  -2  -5 139.685   6.004   1
  -4   2   5 9.45006 2.63064  10
  -4   2   5 12.0600  2.6349   8
   4  -2   5 9.78719 2.31021   3
  -4  -2  -5 13.1658  2.9665   6
   4   2  -5 12.1321  2.4577   4
  -4  -2  -5 11.4969  2.9961   8
   4   2  -5 14.5011  3.0138   5
  -4   2   5 10.5590  2.0256   1
   4  -2   5 12.2270  2.8759   9
   4   2  -5 11.3888  1.9177   1
   4  -2  -5 9.95870 2.41442  11
   4   2   5 9.30224 2.76893   4
  -4   2  -5 4.25241 2.03265   8
  -4   2  -5 7.70458 1.70469   1
  -4  -2   5 8.28752 1.90999   1
  -4   2  -5 13.5457  3.1835   6
  -4  -2   5 14.8585  2.8758   3
  -4  -2   5 7.43348 2.30799   6
  -4  -2   5 11.5745  2.8283   8
   4  -2  -5 14.9208  3.1423   3
   4  -2  -5 8.23104 1.83342   1
  -5   2   5 192.782  10.121   9
  -5  -2  -5 170.978  10.222   8
   5  -2   5 187.552   8.994   3
   5   2  -5 188.888  10.456   5
   5  -2   5 187.910  10.168   9
  -5  -2  -5 186.126   9.586   5
   5   2  -5 184.329   9.233   4
  -5   2   5 179.605   8.870   7
  -5  -2  -5 178.521   9.983   6
  -5   2   5 181.034   9.655   8
  -5   2   5 175.708   9.806   6
  -5   2   5 175.905  10.080  10
  -5  -2   5 178.377  10.071   8
  -5  -2   5 199.172   9.292  10
  -5  -2   5 187.964   9.993   6
  -5   2  -5 196.009  10.805   6
   5  -2  -5 187.576  10.132   3
   5  -2  -5 194.386   9.214  11
  -5  -2   5 186.591   9.579   3
   5  -2  -5 185.378   8.661   5
   5   2   5 174.800  10.164   4
  -5   2  -5 188.090  10.115   8
   6   2  -5 227.455  12.112   5
   6  -2   5 225.381  12.201   9
  -6  -2  -5 215.367  12.273   6
  -6   2   5 227.031  11.956   9
  -6   2   5 228.520  12.047   8
   6  -2   5 229.565  10.836   3
  -6   2   5 206.806  12.133  10
  -6  -2  -5 221.482  11.469   5
  -6   2   5 231.934  12.308   6
   6   2  -5 241.080  11.488   4
  -6  -2  -5 231.097  13.151   8
  -6   2  -5 236.046  12.556   8
  -6  -2   5 218.714  11.742   6
  -6  -2   5 253.459  13.503   8
  -6  -2   5 228.509  11.656   3
   6   2   5 216.975  12.263   4
   6  -2  -5 228.096  12.014   3
  -6   2  -5 231.238  12.917   6
  -7   2   5 35.1243  5.7640   6
  -7  -2  -5 24.9933  5.1163   6
   7   2  -5 35.8264  5.5926   5
  -7   2   5 33.3568  5.5930   8
   7  -2   5 39.2320  5.8724   9
   7  -2   5 37.1718  5.8700   4
  -7  -2  -5 29.2323  5.6737   8
  -7   2   5 25.4243  5.1247  10
  -7   2  -5 35.1310  5.8076   8
   7   2   5 32.5171  5.1709   5
  -7  -2   5 22.3280  4.7854   6
  -7  -2   5 21.7155  5.1602   8
  -7   2  -5 35.6530  5.9785   6
   7   2   5 35.9571  5.9203   4
   7  -2  -5 38.3331  5.8423   3
   8  -2   5 162.266  11.894   9
   8  -2   5 179.066  12.916   4
  -8  -2  -5 193.431  14.208   8
  -8   2   5 177.550  13.273  10
  -8   2   5 191.898  13.563   6
  -8  -2  -5 174.012  12.992   6
  -8   2   5 183.068  12.812   8
   8  -2  -5 184.681  12.505   3
  -8  -2   5 153.716  12.498   8
   8   2   5 170.637  12.831   4
  -8  -2   5 177.979  12.876   6
  -8   2  -5 200.134  13.785   8
  -8   2  -5 190.005  13.733   6
  -9   2   5 234.053  15.908   6
  -9  -2  -5 229.026  16.510   8
  -9   2   5 252.856  16.252   8
  -9   2   5 241.642  16.204  10
  -9  -2  -5 248.235  16.572   6
  -9   2  -5 215.723  15.879   6
   9   2   5 220.237  15.083   4
  -9   2  -5 224.951  15.873   8
  -9  -2   5 235.890  15.690   6
  -9  -2   5 216.711  15.599   8
 -10   2   5 106.976  11.743  10
 -10   2   5 92.8532 10.7609   8
 -10  -2  -5 79.5418 10.5316   6
 -10   2   5 75.0921 10.0505   6
 -10  -2   5 97.5180 11.5686   8
 -10   2  -5 87.4694 11.3123   6
 -10  -2   5 82.2811 10.5122   6
 -10   2  -5 82.8709 10.7629   8
 -11   2   5 34.1227  8.1190   6
 -11   2   5 28.4473  7.5912   8
   0  -3   5 61.2402  4.6453   1
   0  -3   5 51.5863  4.5722   1
   0   3   5 65.2053  4.8508   1
   0   3  -5 52.3785  4.4910   1
   0   3  -5 57.4265  4.7332   1
   0   3   5 65.8415  4.8805   1
   0  -3  -5 68.6611  5.0084   1
   0  -3  -5 60.1259  4.7111   1
  -1   3   5 231.268   8.890   1
   1   3  -5 223.097   8.644   1
   1   3  -5 241.294   8.956   1
   1  -3   5 243.356   9.092   1
  -1  -3  -5 230.184   8.748   1
  -1   3   5 231.562   8.815   1
  -1  -3  -5 228.336   8.635   1
   1  -3   5 225.411   8.613   1
   1  -3  -5 236.184   8.911   1
   1   3   5 232.238   8.624   1
   1  -3  -5 219.867   8.515   1
   1   3   5 229.815   8.708   1
  -1   3  -5 222.539   8.654   1
  -1  -3   5 228.646   8.871   1
  -1   3  -5 229.581   8.853   1
  -1  -3   5 224.100   8.680   1
  -2  -3  -5 557.952  13.381   1
   2   3  -5 575.761  13.887   1
   2  -3   5 580.339  13.642   1
  -2   3   5 567.283  14.087   1
  -2  -3  -5 586.350  13.868   1
   2  -3   5 589.546  13.723   1
  -2   3   5 568.343  14.053   1
   2   3  -5 561.179  13.655   1
  -2  -3   5 560.646  13.882   1
  -2   3  -5 577.073  13.786   1
   2   3   5 575.000  13.468   1
  -2   3  -5 570.743  13.781   1
   2  -3  -5 570.263  14.078   1
   2  -3  -5 558.284  13.684   1
  -2  -3   5 577.375  13.873   1
   2   3   5 574.282  13.466   1
  -3   3   5 524.860  14.604   9
   3  -3   5 526.562  14.973   9
  -3  -3  -5 519.241  14.074   8
   3  -3   5 507.774  12.672   1
  -3  -3  -5 544.854  14.001   5
   3   3  -5 521.831  13.238   1
   3   3  -5 521.330  13.091   1
   3  -3   5 526.790  12.776   1
  -3  -3  -5 526.724  12.751   1
  -3  -3  -5 526.120  12.897   1
  -3   3   5 516.569  14.343  10
  -3   3   5 518.151  13.539   1
  -3   3   5 518.509  13.690   1
   3   3   5 504.425  14.247   4
   3  -3  -5 539.640  14.375   3
  -3  -3   5 521.509  13.833   8
  -3  -3   5 521.373  14.299   5
  -3   3  -5 531.349  13.466   1
  -3   3  -5 501.660  13.839   6
  -3   3  -5 495.492  12.861   1
   3  -3  -5 514.101  13.189   1
   3   3   5 498.859  12.138   1
   3   3   5 500.145  12.287   1
  -3  -3   5 503.944  13.109   1
  -3  -3   5 511.898  13.207   1
  -4  -3  -5 294.436  12.108   8
   4  -3   5 315.037  10.987   3
  -4  -3  -5 277.802  11.137   6
   4   3  -5 304.398  10.065   1
  -4   3   5 295.853  12.205   9
  -4   3   5 300.632  10.625   8
  -4   3   5 294.153  12.026  10
  -4   3   5 301.623   9.231   2
   4   3  -5 309.450  10.888   4
  -4  -3  -5 301.303  11.553   5
   4  -3   5 306.125  12.597   9
  -4   3   5 292.269  11.255   6
  -4   3   5 297.063  10.289   1
   4   3  -5 318.101  12.661   5
  -4  -3  -5 301.935   9.531   1
   4  -3   5 304.475   9.696   1
  -4   3   5 295.327  11.461   7
   4   3   5 311.582   9.315   1
   4  -3  -5 321.293  10.422   1
  -4   3  -5 291.589  10.838   8
  -4   3  -5 306.714   9.956   1
   4   3   5 306.261  12.248   4
   4  -3  -5 313.161  11.341  11
  -4   3  -5 325.658  12.625   6
  -4  -3   5 305.772  10.836  11
  -4  -3   5 306.037  12.066   8
  -4  -3   5 313.792  11.401   3
  -4  -3   5 307.242  10.099   1
   4  -3  -5 319.426  12.373   3
  -5   3   5 336.490  13.452   6
   5   3  -5 338.486  12.704   4
   5   3  -5 327.140  14.077   5
  -5  -3  -5 355.527  13.904   5
  -5  -3  -5 356.417  14.113   6
   5  -3   5 345.322  14.525   9
  -5   3   5 344.224  14.605  10
  -5   3   5 327.894  12.486   8
   5  -3   5 358.115  12.768   3
  -5   3   5 350.759  13.118   7
  -5   3   5 339.877  14.138   9
  -5  -3  -5 358.260  15.055   8
  -5   3  -5 343.743  14.503   6
  -5   3  -5 337.228  13.236   8
  -5  -3   5 353.250  14.377   8
   5  -3  -5 361.761  13.040  11
   5  -3  -5 343.711  11.344   5
   5  -3  -5 345.642  13.948   3
  -5  -3   5 344.963  13.147   3
   5   3   5 356.175  14.580   4
  -6   3   5 41.9458  5.8885  10
  -6  -3  -5 40.6808  5.6485   6
   6  -3   5 34.5775  5.4859   9
   6   3  -5 37.1063  5.5504   5
  -6   3   5 32.5270  5.2050   9
  -6   3   5 33.5475  4.8862   8
  -6  -3  -5 23.4884  4.7403   8
   6   3  -5 28.0689  4.4933   4
  -6   3   5 40.4514  5.6110   6
  -6  -3  -5 31.0892  5.0234   5
   6  -3   5 36.2440  4.9062   3
  -6  -3   5 40.3737  5.8323   8
   6   3   5 37.6633  5.6444   4
  -6   3  -5 30.2014  5.1504   6
  -6  -3   5 26.5135  4.4815   3
   6  -3  -5 32.8537  5.2138   3
  -6   3  -5 39.7939  5.3943   8
  -7   3   5 105.639   9.388   6
  -7  -3  -5 103.342   9.376   6
   7   3  -5 104.782   9.428   5
  -7   3   5 114.132   9.271   8
  -7   3   5 98.8323  9.5661  10
  -7  -3  -5 112.469  10.265   8
   7  -3   5 97.2274  9.1221   9
  -7   3  -5 105.395   9.465   8
   7   3   5 92.4232  8.5369   5
  -7   3  -5 130.676  10.993   6
   7   3   5 91.3921  8.9261   4
  -7  -3   5 101.846   9.740   8
   7  -3  -5 94.2923  8.7725   3
   8  -3   5 628.132  24.269   4
  -8  -3  -5 598.970  23.566   6
  -8   3   5 610.183  22.757   8
   8  -3   5 647.147  24.280   9
  -8   3   5 627.763  25.036  10
  -8   3   5 576.770  22.990   6
  -8   3  -5 605.163  24.742   6
   8  -3  -5 608.818  22.813   3
  -8  -3   5 627.651  25.070   8
   8   3   5 619.487  23.905   4
  -9   3   5 41.3218  7.3402   6
  -9  -3  -5 47.5512  7.8758   6
  -9  -3  -5 47.1264  7.9802   8
  -9   3   5 46.4446  7.8865  10
  -9   3  -5 44.4664  7.7969   6
   9  -3  -5 39.4718  6.7263   3
   9   3   5 38.4067  7.0232   4
  -9  -3   5 47.3317  7.8579   8
 -10   3   5 111.029  12.347  10
 -10   3   5 121.555  12.608   6
 -10  -3  -5 116.656  12.361   6
 -10  -3  -5 128.942  13.589   8
 -10   3  -5 111.451  12.671   6
 -10  -3   5 119.819  12.829   8
   0  -4   5 336.744  11.965   1
   0  -4   5 345.982  12.053   1
   0   4   5 331.379  12.039   1
   0   4  -5 342.218  12.208   1
   0  -4  -5 317.922  11.720   1
   0  -4  -5 337.969  12.153   1
   0   4  -5 354.916  12.277   1
   0   4   5 339.682  12.065   1
  -1  -4  -5 205.671   9.434   1
  -1  -4  -5 210.611   9.563   1
   1  -4   5 201.415   9.392   1
   1   4  -5 215.260   9.638   1
  -1   4   5 204.764   9.630   1
   1  -4   5 209.241   9.424   1
  -1   4   5 206.416   9.554   1
   1   4  -5 210.556   9.677   1
   1   4   5 215.249   9.519   1
   1   4   5 219.019   9.768   1
   1  -4  -5 208.641   9.446   1
   1  -4  -5 211.846   9.598   1
  -1   4  -5 215.872   9.828   1
  -1  -4   5 201.330   9.396   1
  -1   4  -5 212.050   9.704   1
  -1  -4   5 213.703   9.532   1
   2  -4   5 89.4356  6.3511   1
   2  -4   5 95.1901  5.4273   3
   2  -4   5 93.1684  6.4322   1
   2   4  -5 91.0816  6.5286   1
  -2   4   5 92.1137  6.1841   7
  -2   4   5 86.6040  6.4710   1
   2   4  -5 101.724   6.683   1
  -2   4   5 88.0345  6.5551   1
  -2   4   5 98.3342  6.2726   9
  -2  -4  -5 89.6035  6.3178   1
  -2  -4  -5 89.6259  5.6388   5
  -2  -4  -5 93.3671  6.5103   1
   2  -4  -5 105.090   6.819   1
   2  -4  -5 97.4457  5.9227   3
  -2   4  -5 98.3381  5.6727   6
  -2  -4   5 104.913   6.875   1
   2   4   5 98.8704  6.5277   1
  -2  -4   5 100.751   6.730   1
   2  -4  -5 98.8933  6.8017   1
   2   4   5 101.231   6.544   1
  -2  -4   5 101.985   6.106   5
  -2   4  -5 93.5514  6.6694   1
   2   4   5 101.504   6.017   4
   2  -4  -5 100.443   6.061  11
  -2   4  -5 98.5259  6.7409   1
   3   4  -5 596.125  15.989   1
   3  -4   5 574.994  14.372   3
   3  -4   5 576.575  15.522   1
  -3   4   5 576.277  15.998   7
  -3  -4  -5 572.289  15.529   5
  -3  -4  -5 589.584  15.612   1
  -3  -4  -5 600.298  15.379   8
  -3   4   5 589.896  14.580   2
   3   4  -5 593.304  15.795   1
  -3   4   5 608.470  16.859   9
  -3   4   5 561.564  15.468  10
  -3   4   5 588.964  14.224   6
   3  -4   5 590.670  15.828   1
  -3   4   5 599.133  16.466   1
  -3  -4  -5 587.644  13.818   2
   3  -4  -5 610.937  15.953   3
  -3  -4   5 621.948  14.339   2
  -3   4  -5 620.789  15.809   6
  -3  -4   5 613.547  15.137   8
   3  -4  -5 606.760  16.310   1
  -3   4  -5 621.595  14.582   2
   3   4   5 611.210  15.957   4
  -3  -4   5 628.471  14.930   3
  -3  -4   5 643.921  16.648   1
   3  -4  -5 613.942  15.707  11
   3   4   5 641.774  15.958   1
  -3   4  -5 650.435  16.064   7
  -3   4  -5 613.853  16.463   1
   3   4   5 630.475  15.765   1
  -3  -4   5 617.497  15.057  11
   3  -4  -5 621.570  16.293   1
  -3  -4   5 626.597  16.586   5
  -3   4  -5 637.203  16.812   1
   4   4  -5 536.522  14.929   4
  -4  -4  -5 534.191  16.408   5
   4  -4   5 516.070  17.064   9
  -4  -4  -5 522.292  13.052   2
  -4   4   5 498.472  13.053   8
   4  -4   5 514.082  14.556   1
  -4   4   5 505.767  16.687   9
  -4  -4  -5 528.133  16.583   8
  -4   4   5 534.104  16.877  10
   4  -4   5 501.357  14.608   3
   4  -4   5 523.055  13.486  11
  -4   4   5 511.807  15.214   6
  -4   4   5 508.044  15.976   7
   4   4  -5 530.142  15.072   1
  -4   4   5 507.921  13.680   2
  -4  -4   5 532.332  14.979  11
   4   4   5 542.364  16.749   4
   4   4   5 534.406  14.459   1
   4  -4  -5 558.468  13.133   5
  -4  -4   5 487.516  16.068   5
  -4  -4   5 529.991  15.280   3
  -4   4  -5 520.444  15.068   7
  -4   4  -5 533.423  13.644   2
  -4   4  -5 534.065  14.377   8
   4  -4  -5 530.315  15.512  11
  -4  -4   5 534.326  16.107   8
   4  -4  -5 539.320  16.476   3
  -4  -4   5 502.365  13.007   2
  -4   4  -5 503.696  15.941   6
   5  -4   5 859.882  20.737   3
  -5   4   5 865.017  18.053   2
  -5   4   5 855.958  23.418   9
  -5   4   5 857.816  21.756   7
  -5  -4  -5 856.229  23.427   8
  -5   4   5 856.059  22.082   6
  -5   4   5 852.210  23.543  10
   5   4  -5 883.476  20.875   4
   5  -4   5 831.022  23.421   9
  -5  -4  -5 872.628  22.736   5
   5   4  -5 871.192  23.710   5
  -5  -4   5 873.805  23.068   8
   5  -4  -5 840.962  22.287   3
  -5  -4   5 851.854  21.141   3
   5   4   5 884.083  23.089   4
  -5   4  -5 874.802  23.541   6
   5  -4  -5 869.810  20.859  11
  -6   4   5 2.33932 2.77385  10
   6  -4   5 10.6260  3.9205   9
   6  -4   5 7.83458 3.07354   3
  -6  -4  -5 10.7210  3.6607   8
  -6   4   5 3.45338 3.02782   9
   6   4  -5 9.08196 3.32629   4
  -6   4   5 6.69720 3.17913   6
  -6  -4   5 9.09183 3.63448   8
  -6  -4   5 13.9709  3.7104   3
  -6   4  -5 12.9479  3.9712   6
   6  -4  -5 6.31136 3.37976   3
   7   4  -5 332.111  16.757   5
  -7  -4  -5 346.264  16.744   5
   7  -4   5 329.986  16.941   9
  -7   4   5 349.857  17.707  10
   7  -4   5 345.815  15.160   3
  -7   4   5 330.313  16.671   9
  -7   4   5 317.662  16.233   6
  -7  -4  -5 327.916  17.353   8
  -7   4  -5 328.414  17.177   6
  -7  -4   5 320.248  16.758   8
   7   4   5 316.278  16.028   4
   7  -4  -5 328.964  16.029   3
   8  -4   5 52.5636  7.6859   9
  -8  -4  -5 43.8665  7.3965   8
  -8   4   5 55.2750  7.6682   6
  -8   4   5 49.7361  7.7807  10
   8   4   5 34.5787  6.1412   4
  -8  -4   5 42.5203  7.1390   8
   8  -4  -5 44.0597  6.7659   3
  -8   4  -5 43.6785  7.3053   6
  -9  -4  -5 21.1059  5.9222   8
  -9   4   5 8.58134 4.30401   6
  -9   4   5 6.67802 4.44511  10
   9  -4  -5 13.0760  5.9653   3
   9   4   5 11.6959  4.7211   4
  -9   4  -5 16.2178  5.6437   6
 -10   4   5 22.8072  6.8788   6
 -10  -4  -5 32.4200  7.4599   8
 -10   4   5 33.7003  7.6002  10
 -10   4  -5 34.0222  7.8075   6
 -10  -4   5 35.9609  7.6010   8
   0   5  -5 132.676   8.565   1
   0  -5   5 142.177   8.806   1
   0   5  -5 143.273   8.871   1
   0   5   5 147.040   8.742   1
   0   5   5 144.801   8.982   1
   0  -5   5 147.306   8.938   1
   0  -5  -5 144.060   8.835   1
   0  -5   5 152.190   6.827   3
   0  -5   5 148.716   7.488  11
   0  -5  -5 142.036   7.145  11
   0   5  -5 142.851   7.395   7
   0  -5  -5 144.175   8.808   1
  -1   5   5 390.442  14.310   1
  -1   5   5 373.983  12.292   7
   1  -5   5 395.645  11.138   3
  -1   5   5 387.887  14.645   1
  -1  -5  -5 404.479  14.550   1
  -1   5   5 403.005  11.879   9
   1  -5   5 388.811  14.374   1
   1  -5   5 408.421  12.127  11
   1   5  -5 396.329  14.612   1
  -1  -5  -5 393.624  14.473   1
  -1  -5  -5 393.437  11.429   5
  -1   5   5 401.250  12.994   2
   1  -5   5 406.499  14.679   1
   1   5  -5 407.793  14.746   1
   1   5  -5 397.032  11.928   7
  -1  -5  -5 387.934  12.778   2
  -1  -5   5 404.666  11.191   3
   1  -5  -5 393.859  14.470   1
  -1   5  -5 383.184  12.790   2
  -1   5  -5 422.682  13.075   7
  -1  -5   5 395.702  12.727   2
   1  -5  -5 397.559  12.316  11
  -1  -5   5 416.362  14.813   1
   1   5   5 407.553  14.521   1
  -1  -5   5 410.976  14.575   1
   1  -5  -5 402.928  14.487   1
  -1   5  -5 395.160  14.666   1
   1  -5  -5 401.838  11.499   3
   1   5   5 398.681  14.536   1
  -1   5  -5 403.425  14.711   1
  -1  -5   5 394.443  12.156  11
   2  -5   5 16.9294  2.9108  11
  -2   5   5 11.2422  2.7991   7
   2   5  -5 16.9762  3.5834   1
  -2  -5  -5 14.6445  2.8702   5
   2  -5   5 16.3336  2.8187   3
  -2  -5  -5 20.6953  3.2262   2
   2  -5   5 20.7231  3.7723   1
  -2   5   5 18.4148  2.8928  10
   2   5  -5 11.7605  3.0411   1
  -2   5   5 11.5738  2.6692   2
   2  -5   5 18.7113  3.4804   1
  -2  -5  -5 17.6919  3.6367   1
  -2   5   5 13.2949  2.7924   9
  -2   5  -5 8.47158 2.53374   7
  -2  -5   5 11.3073  2.7078  11
  -2  -5   5 7.65416 2.30372   5
  -2  -5   5 10.6816  2.3764   3
  -2   5  -5 19.4700  3.2959   2
  -2   5  -5 11.7289  3.0840   1
   2  -5  -5 9.02591 2.36984   3
   2  -5  -5 11.7654  3.0053   1
   2  -5  -5 13.1449  3.3821   1
  -2  -5   5 11.0257  3.0921   1
  -2   5  -5 13.8539  2.8804   9
   2   5   5 15.8804  3.4607   1
  -2  -5   5 12.4666  2.8158   2
   2  -5  -5 9.65409 2.55624  11
   2   5   5 15.0420  3.1594   1
  -3   5   5 689.782  17.634  10
  -3   5   5 707.149  19.086   7
  -3  -5  -5 684.258  17.914   5
   3  -5   5 712.618  16.591  11
  -3   5   5 684.662  18.842   9
   3   5  -5 735.740  19.515   1
  -3   5   5 711.428  17.534   2
  -3  -5  -5 702.966  16.822   2
   3  -5   5 719.092  17.089   3
   3  -5   5 715.141  19.157   1
  -3  -5  -5 712.623  17.231   8
  -3   5   5 734.030  16.790   6
  -3  -5   5 706.581  17.263   2
  -3   5  -5 701.725  17.610   6
  -3   5  -5 713.093  17.645   2
   3  -5  -5 698.302  17.890   3
   3  -5  -5 688.055  17.840  11
   3   5   5 700.099  18.047   4
  -3  -5   5 685.010  16.374   3
  -3  -5   5 667.682  16.964  11
  -3  -5   5 711.999  18.756   5
   3  -5  -5 720.992  19.775   1
  -3   5  -5 702.213  18.425   7
  -3  -5   5 694.694  16.316   8
  -4   5   5 424.159  14.272   6
   4  -5   5 446.071  13.649  11
  -4   5   5 412.951  15.384   7
  -4   5   5 408.727  15.229  10
  -4  -5  -5 432.832  15.536   5
  -4   5   5 394.303  13.255   2
  -4  -5  -5 424.033  14.934   8
   4  -5   5 428.244  14.293   3
  -4   5   5 418.824  15.994   9
  -4  -5  -5 417.909  12.870   2
   4  -5  -5 430.160  15.220   3
  -4  -5   5 420.229  13.974   3
  -4  -5   5 410.310  15.435   5
  -4   5  -5 433.747  15.373   6
  -4   5  -5 426.602  15.050   7
  -4  -5   5 412.310  14.466   8
  -4  -5   5 420.418  13.349   2
   4  -5  -5 427.758  14.575  11
   4   5   5 411.431  14.984   4
  -4   5  -5 409.355  13.356   2
  -4  -5   5 425.585  14.049  11
  -5   5   5 274.121  13.249   7
   5  -5   5 244.070  13.468   9
   5   5  -5 243.049  11.562   4
  -5   5   5 249.114  12.298   6
  -5  -5  -5 259.048  13.049   5
  -5  -5  -5 254.968  12.996   8
   5  -5   5 262.469  12.118   3
  -5   5   5 265.342  13.676   9
  -5   5   5 262.090  10.874   2
  -5   5   5 262.144  13.568  10
  -5   5  -5 262.339  13.285   6
   5  -5  -5 261.809  12.296  11
  -5   5  -5 258.780  10.584   2
  -5  -5   5 235.559  12.743   5
  -5  -5   5 235.028  11.382   3
  -5  -5   5 242.118  10.097   2
   5  -5  -5 250.474  12.778   3
  -5  -5   5 257.087  12.843   8
   5   5   5 248.200  12.509   4
  -6   5   5 476.582  19.713   9
   6  -5   5 470.186  17.091   3
   6  -5   5 471.856  19.784   9
  -6  -5  -5 474.044  19.268   8
  -6  -5  -5 483.638  19.092   5
   6   5  -5 441.165  18.835   5
  -6   5   5 473.632  19.657  10
  -6   5   5 461.885  18.143   6
   6   5  -5 494.042  17.562   4
  -6   5  -5 478.218  19.343   6
   6   5   5 480.093  18.867   4
  -6  -5   5 481.463  19.164   8
   6  -5  -5 474.001  18.418   3
   7   5  -5 493.099  18.695   4
   7  -5   5 516.248  22.000   9
   7   5  -5 526.258  21.873   5
   7  -5   5 515.599  19.102   3
  -7   5   5 506.572  21.654  10
  -7   5   5 498.554  20.582   6
  -7  -5  -5 524.644  21.370   5
  -7  -5  -5 525.696  22.142   8
  -7   5   5 499.088  21.400   9
   7  -5  -5 505.655  20.182   3
  -7   5  -5 486.149  20.940   6
   7   5   5 521.417  21.048   4
  -7  -5   5 528.684  21.695   8
  -8   5   5 43.3193  7.5183  10
  -8  -5  -5 47.1534  7.6114   8
  -8   5   5 33.5729  6.6720   6
   8  -5   5 45.0899  7.5776   9
   8  -5  -5 41.2915  6.7660   3
   8   5   5 44.1230  7.1264   4
  -8   5  -5 48.5806  7.6839   6
  -8  -5   5 44.9770  7.3334   8
   9  -5   5 44.4668  7.9010   9
  -9   5   5 52.5559  8.3309   6
  -9  -5  -5 34.6373  7.3326   8
  -9   5   5 54.4199  8.7644  10
   9   5   5 57.7005  8.4811   4
   9  -5  -5 45.2137  8.2063   9
  -9  -5   5 47.6226  8.0193   8
  10   5  -5 56.6667  9.0187   5
 -10  -5   5 52.3738  9.1264   8
 -10   5  -5 49.5089  9.0244   6
   0  -6  -5 1225.98   27.76   1
   0   6  -5 1213.48   27.88   1
   0  -6   5 1208.95   21.00   3
   0  -6   5 1207.04   23.07  11
   0   6   5 1217.15   27.92   1
   0  -6   5 1203.82   24.26   2
   0  -6  -5 1248.61   20.39   3
   0  -6   5 1227.70   28.18   1
   0   6  -5 1225.67   23.33   7
   0  -6  -5 1170.85   23.94   2
   0  -6  -5 1196.01   20.31   5
   0  -6  -5 1193.42   22.51  11
   0   6  -5 1208.25   24.78   2
   0   6   5 1192.16   22.35   7
   0   6   5 1232.65   24.93   2
   1  -6   5 949.038  19.152   3
   1  -6   5 959.362  21.755   2
  -1   6   5 976.073  25.106   1
  -1  -6  -5 937.374  21.523   2
   1   6  -5 957.440  20.333   7
  -1  -6  -5 931.914  19.541  11
   1  -6   5 940.766  20.355  11
  -1   6   5 948.294  19.641   9
   1   6  -5 943.050  24.293   1
  -1   6   5 936.924  21.920   2
   1  -6   5 999.142  25.036   1
  -1  -6  -5 951.871  17.291   3
   1   6  -5 983.805  22.214   2
  -1  -6  -5 934.298  19.179   5
  -1   6   5 945.777  21.168   7
  -1  -6  -5 967.971  24.818   1
   1   6   5 960.703  24.283   1
  -1  -6   5 940.695  18.645   3
  -1  -6   5 951.345  18.942   5
  -1  -6   5 933.837  21.383   2
   1  -6  -5 920.666  18.625   3
  -1   6  -5 940.746  21.899   2
   1  -6  -5 937.281  17.022   5
  -1   6  -5 938.239  24.483   1
  -1  -6   5 941.672  20.361  11
   1  -6  -5 937.478  20.493  11
   1   6   5 960.530  21.676   2
   1   6   5 930.755  19.156   7
   1  -6  -5 932.458  21.228   2
  -1   6  -5 978.760  21.583   7
  -1   6  -5 951.210  19.538   9
  -1  -6   5 954.401  24.923   1
   2  -6   5 455.370  17.001   1
  -2  -6  -5 422.046  14.464   2
   2  -6   5 440.224  13.982  11
   2  -6   5 461.278  13.739   3
   2   6  -5 462.485  16.997   1
  -2   6   5 449.303  17.177   1
  -2  -6  -5 444.077  11.604   3
  -2   6   5 459.271  15.492   7
  -2  -6  -5 445.390  14.344   5
   2   6  -5 451.864  13.711   7
  -2   6   5 439.300  15.243   2
  -2  -6  -5 460.379  16.998   1
  -2   6   5 444.143  13.391  10
  -2   6   5 457.692  15.056   9
  -2  -6  -5 456.781  13.681  11
   2   6   5 446.185  16.744   1
   2  -6  -5 455.096  14.976   2
  -2   6  -5 452.266  14.765   9
  -2   6  -5 435.430  15.041   2
   2   6   5 460.504  12.756   7
  -2  -6   5 454.899  14.382  11
   2  -6  -5 435.415  14.602  11
  -2  -6   5 447.619  14.183   5
  -2  -6   5 457.239  15.045   2
   2  -6  -5 463.909  14.401   3
  -2  -6   5 437.987  13.066   3
  -2   6  -5 461.809  17.243   1
   2  -6  -5 477.022  17.488   1
  -2  -6   5 448.733  17.130   1
  -2   6  -5 445.680  15.050   7
   2  -6  -5 459.483  11.820   5
   3  -6   5 79.6564  6.2366  11
  -3  -6  -5 94.1331  6.4430   8
   3  -6   5 81.3110  6.3360   3
  -3  -6  -5 80.8991  6.4843   2
  -3  -6  -5 81.5899  6.8508   5
  -3   6   5 85.0226  6.7959   2
  -3   6   5 75.1509  6.3987  10
  -3   6   5 88.2728  7.4188   7
  -3   6   5 87.9716  7.3215   9
  -3   6   5 71.5588  5.7203   6
   3   6  -5 75.0923  5.7368   7
  -3  -6  -5 75.8815  5.7997  11
  -3   6  -5 73.9504  6.5926   7
  -3  -6   5 79.1704  6.4740  11
   3  -6  -5 74.9571  6.4391   3
  -3   6  -5 83.0373  6.5775   6
   3   6   5 82.7993  8.3640   4
  -3  -6   5 79.0591  5.7217   8
  -3  -6   5 76.2081  5.9351   3
   3  -6  -5 86.2744  5.1975   5
  -3  -6   5 69.9179  6.1396   2
  -3  -6   5 75.9629  6.7239   5
  -3   6  -5 80.0050  6.6941   2
   3  -6  -5 77.0583  6.6448  11
  -4   6   5 181.677   9.919   2
  -4   6   5 166.364  10.460   7
  -4   6   5 154.477   9.920  10
  -4  -6  -5 177.482   9.534   2
  -4  -6  -5 170.051  10.465   5
  -4  -6  -5 178.833  10.112   8
  -4   6   5 178.707   9.709   6
   4  -6   5 174.315   9.819   3
   4  -6   5 173.116   9.324  11
  -4   6   5 177.424  11.124   9
  -4   6  -5 161.966   9.382   2
   4  -6  -5 167.300   9.951  11
   4   6   5 168.903  10.055   4
   4  -6  -5 152.581   9.663   3
  -4   6  -5 171.698  10.183   6
  -4  -6   5 172.314   9.366   2
  -4  -6   5 169.512   9.668  11
  -4   6  -5 166.138  10.210   7
  -4  -6   5 171.073   9.382   3
  -4  -6   5 178.376   9.736   8
  -4  -6   5 182.033  10.938   5
  -5   6   5 141.979   9.717   6
  -5   6   5 150.771   9.237   2
   5  -6   5 148.719   9.637   3
  -5  -6  -5 142.144  10.034   8
  -5   6   5 156.945  10.838  10
  -5  -6  -5 144.302  10.390   5
  -5   6   5 138.491  10.108   7
  -5   6   5 158.790  11.228   9
  -5  -6  -5 146.064   8.611   2
  -5  -6   5 147.823   8.872   2
  -5  -6   5 141.343   9.219   3
  -5  -6   5 169.133  10.623   8
  -5   6  -5 133.948   8.588   2
   5  -6  -5 160.041  10.553   3
   5  -6  -5 156.368  10.112  11
  -5  -6   5 139.952  10.422   5
  -5   6  -5 141.758   9.878   7
   5   6   5 156.926  10.537   4
  -5   6  -5 143.538  10.266   6
  -6   6   5 5.22193 3.69649   9
   6   6  -5 11.6141  4.3724   5
  -6  -6  -5 -2.5263  3.2350   5
  -6   6   5 4.37004 3.38338  10
  -6  -6  -5 10.2391  4.1418   8
   6  -6   5 -3.4198  3.1592   3
  -6  -6   5 4.23319 3.05281   8
   6   6   5 9.75616 4.11249   4
   6  -6  -5 11.6334  4.0204   3
  -7  -6  -5 90.4142  9.5633   8
   7   6  -5 90.3569  8.5413   4
   7  -6   5 79.3302  9.3277   9
  -7   6   5 70.6410  8.2506   6
  -7   6   5 92.5730  9.8264  10
   7   6  -5 86.8045  9.6509   5
   7  -6   5 79.6712  8.2197   3
  -7   6   5 75.2143  9.0954   9
  -7  -6  -5 81.7676  9.1390   5
   7  -6  -5 83.7856  8.9316   3
  -7  -6   5 87.7204  9.2032   8
  -7   6  -5 91.9181  9.7735   6
   7   6   5 98.7657  9.6719   4
  -8  -6  -5 41.7113  7.4965   8
  -8   6   5 72.4925  9.3820  10
   8  -6   5 57.6753  8.6377   9
  -8  -6  -5 62.6151  8.6161   5
   8   6   5 52.7102  7.7453   4
  -8  -6   5 55.3905  8.2069   8
   8  -6  -5 68.3628  8.5192   3
  -8   6  -5 58.1421  8.6360   6
   9  -6   5 117.299  12.565   9
  -9  -6  -5 95.3259 11.4444   8
   9  -6  -5 118.362  11.567   3
  -9   6  -5 125.827  13.075   6
   9   6   5 95.9682 10.7490   4
 -10   6   5 77.3975 10.9822  10
  10  -6  -5 102.403  11.225   3
 -10   6  -5 109.586  12.870   6
 -10  -6   5 80.7182 11.0885   8
   0  -7   5 17.6377  2.9300   5
   0  -7  -5 16.3897  2.9007   5
   0   7   5 20.5611  3.9683   2
   0   7  -5 14.7799  3.6311   2
   0  -7   5 15.4442  3.0779   3
   0  -7  -5 14.6887  2.8930   3
   0   7   5 15.5173  2.8664   9
   0   7   5 13.3965  3.0887   7
   0  -7   5 17.7984  3.5590  11
   0   7  -5 21.2903  3.8022   7
   0  -7  -5 12.9946  3.3800   2
  -1   7   5 229.975  11.330   7
  -1  -7  -5 218.359  10.109   5
  -1  -7  -5 241.621  11.823   2
   1  -7   5 221.079   9.989   3
   1   7  -5 215.228  10.528   7
   1  -7   5 224.794  11.582   2
  -1  -7  -5 215.078   8.982   3
  -1   7   5 238.136  12.005   2
   1   7  -5 229.740  11.699   2
   1  -7   5 228.302  10.870  11
  -1   7   5 230.940  10.461   9
  -1  -7  -5 219.155  10.561  11
  -1  -7   5 204.820   9.609   5
   1  -7  -5 218.234   9.884   3
  -1  -7   5 216.990  10.761  11
  -1   7  -5 216.240  11.424   2
   1  -7  -5 206.886  11.227   2
   1   7   5 222.389  11.401   2
  -1  -7   5 205.062  10.945   2
   1  -7  -5 208.483  10.497  11
  -1   7  -5 220.686  11.114   7
   1  -7  -5 222.803   9.117   5
  -1   7  -5 205.874   9.664   9
   1   7   5 219.563  10.213   7
  -1  -7   5 214.271   9.595   3
  -2   7   5 90.2881  7.6978   2
  -2  -7  -5 86.5004  7.4411   2
  -2   7   5 73.7695  6.9543   7
  -2  -7  -5 95.5067  8.6714   1
  -2   7   5 79.7604  6.8458   9
  -2  -7  -5 84.4449  5.7386   3
  -2  -7  -5 91.5087  6.8399  11
   2  -7   5 90.4098  7.0428  11
   2  -7   5 84.4488  6.5380   3
   2   7  -5 91.9987  6.8678   7
  -2   7   5 76.0853  5.9565  10
   2   7  -5 83.0581  7.2343   2
   2  -7   5 98.2943  7.6485   2
  -2  -7  -5 91.3357  7.0866   5
  -2  -7   5 84.8266  6.3339   3
   2  -7  -5 96.3088  5.9753   5
  -2   7  -5 84.0202  6.9310   9
  -2   7  -5 92.4285  7.6153   7
   2   7   5 92.2219  7.6297   2
  -2  -7   5 88.3321  7.0846  11
  -2   7  -5 98.7724  8.8716   1
  -2  -7   5 78.0257  7.0499   2
   2  -7  -5 80.3199  6.9488  11
  -2  -7   5 78.9948  7.9886   1
   2  -7  -5 88.7184  6.8138   3
   2  -7  -5 91.8927  7.6458   2
  -2   7  -5 85.4729  7.4420   2
  -2  -7   5 87.0296  6.8344   5
   2   7   5 90.1988  6.4064   7
   3  -7   5 200.077  10.473  11
  -3  -7  -5 211.581  11.243   2
  -3   7   5 205.610  11.718   7
  -3   7   5 208.195  10.677  10
  -3   7   5 195.366  11.021   2
  -3  -7  -5 192.430  10.828   5
   3  -7   5 201.648  10.327   3
   3   7  -5 208.622  10.123   7
  -3   7   5 199.908  11.415   9
  -3   7   5 196.128   9.764   6
  -3  -7  -5 211.296  10.215  11
  -3   7  -5 193.383  11.010   2
  -3  -7   5 195.668  10.516  11
  -3   7  -5 204.111  10.635   6
  -3  -7   5 198.124   9.970   3
  -3  -7   5 207.074  11.345   2
   3  -7  -5 194.838  10.849  11
  -3   7  -5 196.526  11.256   7
   3  -7  -5 206.322  10.896   3
  -3   7  -5 194.374  11.304   9
  -3  -7   5 203.723  11.124   5
  -4  -7  -5 43.2419  5.3810   2
  -4   7   5 49.1117  5.6724   6
  -4   7   5 39.4046  5.5161  10
  -4  -7  -5 48.3283  5.5862   8
   4  -7   5 41.1058  5.2586  11
  -4   7   5 47.6409  5.9401   2
  -4   7   5 46.3135  6.3943   9
  -4   7   5 51.4981  6.5922   7
   4  -7   5 48.4963  5.6714   3
  -4  -7  -5 49.3372  6.2715   5
  -4   7  -5 48.3708  5.8701   6
  -4  -7   5 42.4522  5.1382   3
   4   7   5 42.7477  5.6505   4
   4  -7  -5 51.1360  6.3245   3
   4  -7  -5 45.7826  5.9319  11
  -4   7  -5 48.1893  6.0223   7
  -4  -7   5 42.4375  6.0223   5
  -4   7  -5 45.5182  5.6910   2
  -4  -7   5 53.1589  5.8704   2
  -4  -7   5 51.7657  5.4544   8
  -4  -7   5 44.1255  5.5280  11
  -5   7   5 104.636   9.333   7
  -5   7   5 107.066   9.447  10
  -5  -7  -5 112.161   9.606   5
  -5  -7  -5 117.147   8.504   2
  -5   7   5 121.316   9.219   6
  -5   7   5 114.557   8.750   2
   5  -7   5 112.440   8.833   3
  -5  -7  -5 125.097   9.595   8
  -5   7   5 120.489  10.312   9
  -5   7  -5 110.997   9.334   6
   5  -7  -5 116.572   9.241  11
  -5  -7   5 119.950   8.638   2
  -5  -7   5 113.089   8.769   8
  -5  -7   5 104.162   9.428   5
  -5   7  -5 108.553   9.271   7
   5   7   5 122.295   9.736   4
  -5   7  -5 116.752   8.907   2
  -6  -7  -5 246.985  14.605   8
  -6   7   5 232.218  13.759   6
  -6  -7  -5 243.446  14.841   5
   6  -7   5 247.059  15.666   9
  -6   7   5 242.080  14.830  10
  -6   7   5 255.895  14.750   7
  -6   7   5 261.467  16.007   9
   6  -7   5 247.355  13.486   3
   6   7   5 258.929  14.589   4
   6  -7  -5 261.692  13.898  11
  -6   7  -5 248.649  14.865   6
  -6  -7   5 264.571  15.703   5
  -6  -7   5 259.736  14.242   8
  -7   7   5 88.8403 10.1445  10
   7  -7   5 85.4122  8.6536   3
  -7   7   5 75.7073  9.5471   9
  -7  -7  -5 73.6981  8.8301   8
   7  -7   5 77.0696  9.5980   9
   7   7  -5 88.7622 10.0235   5
  -7  -7   5 80.4378  8.9827   8
   7   7   5 92.4882  9.5899   4
  -7   7  -5 98.2205 10.1648   6
   7  -7  -5 87.3039  9.2328   3
  -8   7   5 1.89521 8.07885  10
   8  -7   5 23.2934  6.4019   9
  -8  -7  -5 8.24858 4.52931   8
  -8   7  -5 9.35592 4.62693   6
   8   7   5 13.1002  4.8911   4
  -8  -7   5 11.4095  4.5143   8
  -9  -7  -5 27.9520  7.1339   8
  -9  -7   5 36.3983  7.5633   8
 -10   7  -5 36.3138  8.4154   6
 -10  -7   5 25.1161  6.8849   8
   0  -8   5 114.860   8.897   2
   0   8   5 104.748   7.980   7
   0  -8  -5 101.645   6.944   5
   0  -8   5 110.364   8.334  11
   0   8  -5 89.1587  8.1294   2
   0  -8  -5 103.604   8.560   2
   0  -8  -5 93.2074  7.6174  11
   0  -8   5 110.447   7.547   3
   0   8   5 102.218   8.499   2
   0  -8   5 99.8748  6.7080   5
   0  -8  -5 104.564   7.065   3
   0   8   5 117.586   7.394   9
   0   8  -5 107.553   8.290   7
  -1  -8  -5 122.670   8.522  11
  -1   8   5 144.557   9.681   7
  -1   8   5 135.014   9.791   2
   1   8  -5 142.567   9.250   7
   1  -8   5 142.335   9.897   2
  -1  -8  -5 128.246   8.262   5
  -1  -8  -5 121.245   7.367   3
   1   8  -5 119.710   9.175   2
   1  -8   5 126.986   8.194   3
  -1   8   5 144.840   8.945   9
  -1  -8  -5 130.796   9.645   2
   1  -8   5 130.570   8.911  11
   1  -8  -5 138.488   9.724   2
  -1   8  -5 131.290   9.822   2
  -1  -8   5 136.154   8.228   3
  -1  -8   5 136.618   8.354   5
  -1   8  -5 138.970   9.559   7
   1   8   5 142.720   8.945   7
   1  -8  -5 137.439   8.375   3
   1   8   5 140.345   9.900   2
   1  -8  -5 124.500   7.445   5
  -1  -8   5 126.454   8.851  11
  -1  -8   5 141.500   9.838   2
  -1   8  -5 127.633   8.228   9
   1  -8  -5 124.601   8.844  11
  -2  -8  -5 451.645  16.388   5
  -2  -8  -5 462.090  16.404  11
   2   8  -5 477.662  16.368   7
   2  -8   5 482.937  17.922   2
   2   8  -5 468.872  17.869   2
   2  -8   5 432.312  15.214   3
  -2   8   5 471.456  17.139   9
  -2   8   5 469.909  17.856   7
  -2   8   5 432.798  17.407   2
  -2  -8  -5 463.448  17.631   2
   2  -8   5 471.861  16.745  11
  -2  -8  -5 446.436  13.863   3
  -2   8  -5 497.239  18.441   7
  -2  -8   5 452.669  15.095   3
   2  -8  -5 476.404  17.959   2
  -2   8  -5 458.576  17.985   2
  -2   8  -5 487.459  17.066   9
  -2  -8   5 472.665  17.990   2
   2   8   5 484.306  18.130   2
   2  -8  -5 474.008  13.708   5
   2  -8  -5 465.251  17.146  11
  -2  -8   5 464.095  16.860  11
   2   8   5 478.072  15.535   7
  -2  -8   5 464.656  16.503   5
   2  -8  -5 442.309  15.616   3
   3  -8   5 103.748   7.966   3
   3  -8   5 110.189   8.441  11
  -3  -8  -5 91.3077  7.4478  11
  -3   8   5 80.9837  7.8898   9
  -3   8   5 95.7558  8.7026   7
  -3  -8  -5 105.701   8.683   5
  -3   8   5 107.505   8.057  10
   3   8  -5 111.528   8.041   7
  -3   8   5 110.471   9.156   2
  -3  -8  -5 107.744   8.813   2
  -3   8   5 88.2649  7.1040   6
  -3  -8   5 89.1384  8.1754   2
  -3   8  -5 88.6866  8.2641   2
  -3  -8   5 97.5602  7.5581   3
  -3  -8   5 100.948   8.300  11
  -3   8  -5 103.594   8.837   9
   3  -8  -5 104.158   8.684  11
  -3  -8   5 113.436   8.925   5
   3  -8  -5 102.180   8.213   3
  -3   8  -5 92.3831  7.6172   6
  -3   8  -5 94.7714  8.4615   7
   4  -8   5 216.311  11.796  11
  -4  -8  -5 207.109  12.730   5
  -4  -8  -5 208.252  12.051   2
  -4   8   5 212.961  11.637   6
  -4   8   5 215.952  12.409  10
  -4   8   5 210.179  12.698   2
   4  -8   5 230.239  12.098   3
  -4   8   5 229.479  13.810   7
  -4   8   5 206.834  13.183   9
  -4   8  -5 201.646  12.597   7
   4  -8  -5 223.745  12.728  11
  -4   8  -5 206.370  12.322   2
  -4   8  -5 187.996  11.459   6
  -4  -8   5 197.913  11.772   2
  -4  -8   5 225.471  13.300   5
  -4  -8   5 193.871  11.629  11
  -4  -8   5 206.153  11.255   3
  -5   8   5 37.7544  5.8283   6
  -5  -8  -5 23.4793  4.5380   2
   5  -8   5 46.2988  6.1896   3
  -5   8   5 31.9271  5.9365  10
  -5   8   5 39.8580  6.6705   9
  -5   8   5 35.7273  5.6523   2
  -5  -8  -5 21.9685  5.1272   5
  -5   8   5 44.2711  6.8435   7
  -5   8  -5 45.9767  6.4298   6
  -5   8  -5 35.1386  5.5779   2
   5  -8  -5 23.8123  5.1006  11
  -5  -8   5 46.2509  7.0500   5
  -5  -8   5 38.0786  5.4640   2
  -5   8  -5 28.0280  5.5265   7
  -6  -8  -5 13.3868  4.6597   5
  -6   8   5 9.59782 4.41410  10
   6  -8   5 0.48861 3.34215   9
  -6   8   5 5.86675 3.80423   7
   6   8   5 11.9852  4.1150   4
  -6  -8   5 4.55504 3.80381   5
   6  -8  -5 2.30014 3.25784  11
   7  -8   5 91.3143 10.6700   9
  -7  -8  -5 86.7442  9.6960   8
  -7   8   5 80.5729  9.7579  10
  -7   8   5 106.178  11.490   9
  -7   8  -5 77.7155  9.5847   6
  -7  -8   5 85.7788  9.2194   8
   7  -8  -5 81.4827  9.1983   3
   8  -8   5 77.7004  9.0680   3
   8  -8   5 104.791  12.005   9
  -8  -8  -5 87.3633 10.6990   8
  -8   8   5 91.8908 11.2120  10
  -8  -8   5 79.0172  9.7631   8
  -8   8  -5 92.6275 11.1313   6
   8   8   5 105.420  10.985   4
  -9  -8  -5 6.32843 4.77386   8
   9  -8   5 7.00003 6.73521   9
  -9  -8   5 4.84588 4.43629   8
   9   8   5 8.16088 4.94873   4
   0  -9  -5 206.513  10.640   5
   0   9  -5 183.922  11.463   7
   0  -9   5 176.334  11.718   2
   0  -9   5 178.674  10.135   3
   0   9   5 189.948  11.530   7
   0   9  -5 183.813  12.298   2
   0  -9  -5 192.788  12.233   2
   0   9   5 193.227  12.440   2
   0  -9  -5 179.595  11.122  11
   0  -9   5 185.639  11.324  11
  -1  -9  -5 72.3785  6.1403   3
   1  -9   5 69.9840  6.5600   3
  -1   9   5 80.0587  7.0315   9
   1  -9   5 65.6263  7.0273  11
  -1  -9  -5 56.7061  6.1031   5
  -1  -9  -5 74.9906  8.0835   2
   1  -9   5 65.7962  7.4484   2
   1   9  -5 56.8206  6.4783   7
  -1   9   5 81.9050  7.9703   7
  -1   9   5 78.4518  8.3194   2
  -1  -9  -5 74.4867  7.2730  11
   1   9  -5 71.8120  7.7937   2
   1  -9  -5 70.1572  7.1879  11
  -1  -9   5 63.3446  6.1288   3
   1   9   5 73.2851  7.9598   2
  -1  -9   5 81.0457  7.0546   5
   1  -9  -5 81.9475  6.4808   5
  -1   9  -5 61.6266  7.0725   7
  -1  -9   5 60.6115  6.7036  11
   1  -9  -5 82.9453  8.2482   2
   1   9   5 66.5569  6.8187   7
  -1  -9   5 80.5630  8.0855   2
  -1   9  -5 88.5972  8.7249   2
  -2  -9  -5 43.8299  6.1339   2
   2   9  -5 48.1735  5.9086   7
  -2   9   5 49.0597  6.5825   7
   2  -9   5 64.3232  6.9650  11
  -2   9   5 58.9048  6.6428   9
   2  -9   5 62.0926  7.2044   2
   2   9  -5 51.1693  6.8452   2
  -2   9   5 53.0812  7.0524   2
  -2  -9  -5 50.4457  6.1623   5
   2  -9   5 58.8454  6.2276   3
  -2  -9  -5 53.1116  6.2752  11
  -2   9  -5 51.0587  6.8097   7
  -2   9  -5 46.1990  5.9763   9
   2   9   5 48.6193  5.7462   7
  -2  -9   5 52.6105  5.7914   3
   2  -9  -5 59.5505  7.0397  11
  -2   9  -5 50.7564  6.9362   2
  -2  -9   5 45.2405  6.1286  11
   2  -9  -5 53.7704  6.9824   2
  -2  -9   5 52.8968  6.2331   5
  -2  -9   5 44.8544  6.4463   2
  -3   9   5 95.9565  9.3655   2
  -3  -9  -5 99.9112  9.1480   2
   3  -9   5 104.296   8.949  11
  -3  -9  -5 103.191   9.018   5
  -3  -9  -5 101.949   8.448  11
  -3   9   5 85.5610  8.5533   9
  -3   9   5 103.764   9.603   7
   3  -9   5 92.9695  8.0487   3
  -3   9   5 100.524   7.891   6
   3  -9  -5 96.4736  8.3040   3
  -3   9  -5 77.6500  8.3229   7
   3  -9  -5 89.4863  8.4781  11
  -3  -9   5 96.0750  9.0567   2
  -3  -9   5 100.497   9.002   5
  -3   9  -5 91.5824  9.0410   2
  -3  -9   5 78.8494  7.8594  11
  -3  -9   5 91.9326  7.7097   3
   4  -9   5 41.6068  6.1174  11
  -4   9   5 37.2886  6.6287   9
  -4   9   5 56.6024  6.6263   6
   4  -9   5 41.5076  5.9369   3
  -4  -9  -5 47.7835  6.8488   5
  -4   9   5 56.6015  7.5203   7
  -4   9   5 59.7421  7.0058  10
  -4  -9  -5 48.3398  6.6051   2
  -4   9   5 40.3676  6.4580   2
   4  -9  -5 45.2344  6.5527  11
  -4  -9   5 36.4841  6.2733   5
  -4   9  -5 53.1639  6.9930   2
  -4  -9   5 36.2526  5.9683  11
  -4  -9   5 57.1129  7.2212   2
  -4  -9   5 48.3388  6.1032   3
  -4   9  -5 40.8339  6.1501   6
  -4   9  -5 47.3483  6.9922   7
  -5   9   5 33.0448  6.2686   7
   5  -9   5 24.9910  4.9698  11
  -5   9   5 17.3016  4.5754   2
  -5  -9  -5 19.6106  4.6568   2
  -5   9   5 20.2096  5.3486   9
   5  -9   5 16.8511  4.3113   3
  -5  -9  -5 20.0326  5.1861   5
  -5   9   5 18.6140  5.0494  10
  -5  -9   5 28.6059  5.2444   2
  -5   9  -5 28.7474  5.5805   2
  -5  -9   5 14.1849  4.8496   5
  -5   9  -5 25.2840  5.3586   6
   5  -9  -5 29.6026  5.6878  11
  -5   9  -5 14.5264  4.8184   7
  -6   9   5 385.553  17.985   2
  -6   9   5 419.534  20.487   7
  -6   9   5 371.246  19.252  10
   6  -9   5 363.578  20.275   9
  -6   9   5 406.125  21.281   9
  -6   9  -5 390.278  18.151   2
   6  -9  -5 396.096  18.756  11
  -6  -9   5 383.190  20.286   5
  -6   9  -5 377.999  19.272   6
   7  -9   5 82.6705 10.5932   9
  -7   9   5 87.5372 10.9452   9
  -7   9   5 78.7739  9.8935  10
  -7  -9  -5 74.9805  9.7441   5
   7  -9  -5 74.5408  9.1383   3
  -7   9  -5 78.0480  9.7215   6
  -8  -9  -5 155.782  14.497   5
   8  -9   5 150.326  14.732   9
  -8   9   5 154.243  14.162  10
  -8   9  -5 149.772  14.266   6
   9  -9   5 34.1190  7.9666   9
   9  -9  -5 56.6968  8.8616   3
  -9   9  -5 50.5377  9.0416   6
   0 -10   5 268.987  15.366   2
   0  10  -5 259.687  15.293   2
   0 -10  -5 267.388  12.794   5
   0  10  -5 239.436  13.764   7
   0 -10  -5 253.440  14.764   2
   0 -10   5 243.806  12.505   3
   0  10   5 256.955  15.138   2
   0 -10   5 249.761  13.854  11
   0 -10  -5 236.329  11.867   3
   0 -10  -5 256.341  14.179  11
   0  10   5 231.823  13.341   7
  -1 -10  -5 270.990  12.457   3
  -1 -10  -5 270.486  15.483   2
  -1 -10  -5 238.058  13.365  11
   1 -10   5 261.944  14.297  11
   1 -10   5 262.647  15.059   2
  -1 -10  -5 255.865  12.999   5
   1  10  -5 265.725  14.270   7
  -1  10   5 244.298  14.987   2
  -1  10   5 258.375  13.199   9
   1  10  -5 269.698  15.715   2
  -1  10   5 272.218  14.988   7
  -1 -10   5 230.075  13.541  11
   1  10   5 243.779  13.428   7
   1 -10  -5 249.402  14.674   2
  -1 -10   5 275.313  13.302   5
  -1 -10   5 269.362  15.362   2
   1 -10  -5 275.371  14.795  11
  -1 -10   5 265.440  12.943   3
  -1  10  -5 250.428  14.386   7
  -1  10  -5 271.130  15.746   2
   1  10   5 270.304  15.536   2
   2  10  -5 262.925  13.898   7
  -2  10   5 270.387  15.347   7
   2 -10   5 296.167  16.110   2
  -2 -10  -5 275.088  14.367  11
  -2  10   5 269.300  15.763   2
   2 -10   5 289.782  15.100  11
  -2  10   5 283.373  14.727   9
  -2 -10  -5 270.808  14.176   5
  -2 -10  -5 282.024  15.819   2
  -2  10  -5 275.303  16.009   2
   2 -10  -5 299.978  14.134   3
   2 -10  -5 295.612  15.933   2
  -2 -10   5 273.599  14.096   5
  -2 -10   5 300.054  14.027   3
  -2 -10   5 282.255  14.954  11
  -2  10  -5 311.197  16.523   7
   2 -10  -5 270.640  14.986  11
  -2  10  -5 268.383  13.942   9
  -2 -10   5 289.234  16.059   2
  -3  10   5 374.908  17.865   9
   3 -10   5 366.560  17.127  11
  -3 -10  -5 342.649  16.755   5
  -3 -10  -5 345.689  16.047  11
  -3 -10  -5 368.134  18.028   2
  -3  10   5 348.023  18.226   7
  -3  10   5 357.264  18.198   2
  -3  10  -5 372.556  18.442   7
  -3 -10   5 342.548  16.598   5
  -3  10  -5 348.881  18.029   2
   3 -10  -5 369.069  17.618  11
  -3 -10   5 343.338  17.667   2
   3 -10  -5 348.427  16.004   3
  -3 -10   5 365.608  17.140  11
  -3 -10   5 356.718  15.438   3
  -4  10   5 1909.49   42.18   2
  -4 -10  -5 1869.50   40.71   2
  -4  10   5 1849.07   42.04   9
  -4 -10  -5 1836.92   40.51   5
   4 -10   5 1860.94   38.89  11
  -4  10   5 1875.19   42.48   7
  -4  10  -5 1879.98   42.03   7
  -4  10  -5 1842.08   40.88   2
  -4  10  -5 1832.16   38.37   6
   4 -10  -5 1807.91   39.49  11
  -4 -10   5 1817.70   40.05   5
  -4 -10   5 1825.43   40.57   2
  -5  10   5 34.1151  6.3235   2
  -5  10   5 23.7202  6.0409   9
  -5  10   5 11.2182  4.7373   7
   5 -10   5 29.7999  5.5214  11
  -5 -10  -5 21.1121  5.4420   5
  -5 -10  -5 18.9800  4.9919   2
  -5  10   5 24.1310  5.6251  10
   5 -10  -5 18.9587  5.2228  11
  -5  10  -5 27.4838  6.1222   7
  -5 -10   5 21.9504  5.1676   2
  -5  10  -5 26.3344  5.5481   6
  -5 -10   5 34.1418  6.6042   5
  -6  10   5 88.8885  9.9891  10
   6 -10   5 106.343  11.757   9
  -6  10   5 102.161  11.026   7
  -6  10   5 89.6314 10.7086   9
  -6 -10  -5 80.5212  9.8207   5
  -6  10   5 96.6584  9.9404   2
  -6 -10   5 93.3427 10.8292   5
  -6  10  -5 75.8916  9.4084   6
  -6 -10   5 93.7170  9.4930   2
  -6  10  -5 82.5221  9.2676   2
  -6  10  -5 97.9056 10.7184   7
   6 -10  -5 82.5954  9.3360  11
  -7  10   5 105.021  12.276   9
  -7  10   5 126.259  12.456  10
  -7 -10  -5 141.642  13.661   5
   7 -10   5 124.387  13.226   9
   7 -10  -5 127.962  11.913   3
  -7  10  -5 125.231  12.533   6
   8 -10  -5 21.2608  6.0848   3
  -8  10  -5 31.8245  7.6301   6
   0  11   5 50.4967  7.1556   7
   0  11  -5 53.4183  7.2337   7
   0 -11   5 51.6025  6.3471   3
[truncated: 2,178,516 more chars]
